# Supplementary material for: Development of paediatric quality of inpatient care indicators for low-income countries - A Delphi study
Source: BMC Pediatr. 2010 Dec 14;10:90. doi: 10.1186/1471-2431-10-90 (PMC3022793; doi:10.1186/1471-2431-10-90)
Supplement: Additional file 2 — List of individual indicators and their ratings. This excel spreadsheet list all indicators, provides the median scores with interquartile ranges, consensus status and the rank of the indicators for both the international and local panels. [file 1471-2431-10-90-S2.XLS]

## Sheet: Intoduction
Introduction
This appednix contains the list of indicators, labels that identifies the indicator on the spider plots,the median scores and IQR (in brackets) for each indicator for both the international and local panel for the various attributes(Box 1) and the consensus status based to the two criteria(Box2). The ranking is explained in Box 3
To view a list of indicators for particular domains click on the links below:
All structure
Drugs and equipment
Organisation
All process
General
Cough_DIB_wheeze
Fever_malaria_mengitis
Diarhoea &dehydration
Malnutrition
Neonate

## Sheet: Structure
Go back to introduction
		International								Local
Label	Indicator	Criterion 1	Criterion 2	Rank	Link to outcomes	Relevant	Reliable	Actionable	Priority	Criterion 1	Criterion 2	Rank	Link to outcomes	Relevant	Reliable	Actionable	Priority
iv	The availability of intravenous fluids with physiological sodium concentrations (one or more of: Normal saline, Hartmann’s solution, or Ringer’s Lactate).	ACCEPTED	ACCEPTED	1	9(0.0)	9(0.0)	9(0.0)	9(0.0)	9(0.0)	ACCEPTED	ACCEPTED	7	9(0.0)	9(2.0)	9(1.0)	9(2.0)	9(1.0)
adrena	The availability of Epinephrine (Adrenaline) for injection.	ACCEPTED	ACCEPTED	2	9(1.0)	9(1.0)	9(1.0)	9(1.0)	9(0.5)	EQUIVOCAL	EQUIVOCAL	48	7(4.0)	7(6.0)	6(5.0)	7(5.0)	7(5.0)
al	The availability of the locally recommended first line oral antimalarial in settings where there is malaria.	ACCEPTED	ACCEPTED	3	9(1.0)	9(1.0)	9(1.0)	9(1.0)	9(1.0)	ACCEPTED	EQUIVOCAL	13	9(2.0)	8(2.0)	9(2.0)	9(2.0)	9(2.0)
organ_3	The presence of a system to prioritize severely ill children and group them together for observation in the ward.	ACCEPTED	ACCEPTED	4	9(1.0)	9(1.0)	9(1.0)	9(1.0)	9(1.0)	ACCEPTED	ACCEPTED	10	9(1.0)	9(1.0)	7(3.0)	9(1.0)	9(2.0)
genta	The availability of Gentamicin.	ACCEPTED	ACCEPTED	5	9(0.5)	9(1.0)	9(0.5)	9(1.0)	9(1.0)	ACCEPTED	ACCEPTED	19	8(1.0)	9(2.0)	8(2.0)	9(2.0)	8(2.0)
vaccine	The availability of vaccines including Pentavalent vaccine or DTP or DTP-HepB, BCG polio and measles vaccine in the hospital.	ACCEPTED	ACCEPTED	6	9(1.0)	9(1.0)	9(0.5)	9(1.0)	9(1.0)	ACCEPTED	ACCEPTED	1	9(0.0)	9(0.0)	9(0.0)	9(1.0)	9(0.0)
ors	The availability of Oral Rehydration Solution (ORS).	ACCEPTED	ACCEPTED	7	9(1.0)	9(1.0)	9(1.0)	9(1.0)	9(1.0)	ACCEPTED	ACCEPTED	2	9(0.0)	9(1.0)	8(1.0)	9(1.0)	9(0.0)
mineral	Availability of mineral mix (containing Cu Zn Se & Mg) for malnourished children (where ready to use foods for severely malnourished children is not available).	ACCEPTED	ACCEPTED	8	9(1.0)	8(1.0)	9(1.0)	9(1.0)	9(1.0)	ACCEPTED	EQUIVOCAL	36	8(2.0)	7(3.0)	8(2.0)	8(2.0)	7(3.0)
nebu	The availability of a nebuliser for administration of Salbutamol.	ACCEPTED	ACCEPTED	9	9(1.5)	9(1.0)	9(1.0)	9(1.0)	9(1.0)	EQUIVOCAL	EQUIVOCAL	51	7(2.0)	7(2.0)	7(4.0)	7(4.0)	6(2.0)
organ_2	The presence of a triage system in the outpatients department.	ACCEPTED	ACCEPTED	10	9(0.5)	9(0.0)	9(0.0)	9(1.0)	9(1.0)	ACCEPTED	ACCEPTED	5	9(0.0)	9(1.0)	8(3.0)	9(1.0)	9(1.0)
potassium	The availability of oral potassium for malnourished children.	ACCEPTED	ACCEPTED	11	9(1.0)	9(1.0)	9(0.5)	9(1.0)	9(1.0)	EQUIVOCAL	EQUIVOCAL	52	6(2.0)	7(4.0)	7(5.0)	7(3.0)	6(3.0)
scales	The availability of weighing scales suitable for infants and children.	ACCEPTED	ACCEPTED	12	9(1.0)	9(1.0)	9(1.0)	9(1.0)	9(1.0)	EQUIVOCAL	EQUIVOCAL	50	7(3.0)	7(3.0)	8(2.0)	7(3.0)	7(6.0)
oxgen	The availability of an oxygen administration system as a whole. This includes oxygen source, oxygen delivery system (tubing, catheter, prongs, masks) and appropriate flow regulators).	ACCEPTED	ACCEPTED	13	9(1.0)	9(0.5)	8(1.0)	8(2.0)	9(1.0)	ACCEPTED	ACCEPTED	6	9(1.0)	8(2.0)	8(3.0)	7(3.0)	9(1.0)
tb	The availability of all anti-TB drugs needed according to the national TB control programme.	ACCEPTED	EQUIVOCAL	14	9(2.0)	9(3.0)	9(1.0)	9(1.0)	9(3.0)	ACCEPTED	EQUIVOCAL	14	8(2.0)	8(1.0)	8(2.0)	8(3.0)	9(1.0)
amoxyl	The availability of oral Amoxicillin (or alternative, locally recommended first line treatment for pneumonia).	ACCEPTED	ACCEPTED	15	8(1.0)	8(1.0)	8(1.0)	9(1.0)	9(1.0)	ACCEPTED	EQUIVOCAL	16	8(2.0)	8(1.0)	8(2.0)	9(2.0)	8(1.0)
diazpeam	The availability of a first line anticonvulsant e.g. Diazepam	ACCEPTED	ACCEPTED	16	8(1.0)	8(1.0)	9(1.0)	9(1.0)	9(1.0)	ACCEPTED	EQUIVOCAL	20	9(2.0)	8(2.0)	9(1.0)	9(1.0)	8(2.0)
organ_1	The presence of an area in the outpatients section of the hospital that is dedicated to provision of routine and walk-in services for children under 5 years only.	ACCEPTED	ACCEPTED	17	7(1.5)	8(2.0)	8(1.5)	8(2.0)	8(1.0)	ACCEPTED	EQUIVOCAL	39	9(2.0)	8(2.0)	8(4.0)	8(2.0)	7(5.0)
heat	The availability of a heat source that effectively maintains an appropriate thermo-neutral temperature for the sick preterm / newborn (280C to 330C for sick babies in the first week of life and even higher for preterm babies).	ACCEPTED	ACCEPTED	18	9(1.0)	9(1.0)	9(1.0)	8(1.5)	8(1.0)	ACCEPTED	ACCEPTED	12	9(0.0)	8(2.0)	8(2.0)	8(2.0)	9(2.0)
oquinine	The availability of the locally recommended second line oral antimalarial in settings where there is malaria.	ACCEPTED	ACCEPTED	19	8(1.0)	8(1.0)	8(1.5)	8(1.5)	8(1.0)	EQUIVOCAL	EQUIVOCAL	53	7(4.0)	7(3.0)	7(3.0)	7(5.0)	6(3.0)
organ_5	Proportion of all admitted children with documentation providing evidence that they were reassessed at least daily (during working days) by a doctor or clinical officer.	ACCEPTED	ACCEPTED	20	8(1.0)	8(1.0)	8(2.0)	8(2.0)	8(1.0)	ACCEPTED	ACCEPTED	15	9(1.0)	8(2.0)	8(2.0)	8(2.0)	8(1.0)
cipro	The availability of the nationally recommended treatment for dysentery (e.g. oral Ciprofloxacin or Nalidixic acid).	ACCEPTED	ACCEPTED	21	9(1.0)	8(1.0)	9(1.0)	8(1.0)	8(1.0)	EQUIVOCAL	EQUIVOCAL	54	7(4.0)	7(4.0)	8(2.0)	7(4.0)	6(4.0)
septrin	The availability of oral Co-trimoxazole.	ACCEPTED	EQUIVOCAL	22	8(2.0)	8(2.0)	8(2.0)	8(2.0)	8(1.0)	ACCEPTED	EQUIVOCAL	17	8(2.0)	8(2.0)	8(2.0)	8(2.0)	8(2.0)
organ_9	The availability of up to date hospital records describing paediatric admissions with diagnosis, age, sex and outcomes.	ACCEPTED	EQUIVOCAL	23	7(2.0)	8(1.0)	8(2.0)	8(1.0)	8(1.0)	EQUIVOCAL	EQUIVOCAL	44	7(6.0)	8(2.0)	8(2.0)	9(2.0)	8(2.0)
oximeter	The presence of a working pulse oximeter and probes.	ACCEPTED	ACCEPTED	24	8(1.0)	8(0.5)	8(1.0)	8(2.0)	8(1.5)	EQUIVOCAL	EQUIVOCAL	46	7(2.0)	7(3.0)	8(2.0)	5(4.0)	7(4.0)
pheno	The availability of injectable Phenobarbitone for first line treatment of newborn convulsions and second line treatment for infants and children.	ACCEPTED	ACCEPTED	25	8(1.0)	8(0.5)	8(1.0)	8(2.0)	8(1.5)	ACCEPTED	EQUIVOCAL	21	8(2.0)	9(2.0)	9(1.0)	9(2.0)	8(2.0)
suction	The availability of a suction machine and catheters (range FG8 to FG 16).	ACCEPTED	EQUIVOCAL	26	8(2.0)	8(2.0)	9(2.0)	7(1.0)	8(1.5)	ACCEPTED	EQUIVOCAL	30	7(2.0)	7(2.0)	7(3.0)	7(2.0)	7(1.0)
par	The availability of medical records with a standardised admission / documentation sheet, a weight record / chart, treatment chart and vital signs monitoring chart.	ACCEPTED	ACCEPTED	27	8(1.5)	8(1.0)	8(1.0)	8(2.0)	8(1.5)	ACCEPTED	EQUIVOCAL	11	8(2.0)	9(1.0)	9(2.0)	9(2.0)	9(2.0)
organ_11	Record of regular (monthly or more often) mortality / morbidity audit with documentation of action plans resulting from audit.	ACCEPTED	ACCEPTED	28	8(0.0)	8(1.0)	8(2.0)	8(2.0)	8(2.0)	ACCEPTED	EQUIVOCAL	34	8(2.0)	8(2.0)	8(3.0)	8(2.0)	7(2.0)
ivquinine	The availability of first line parenteral antimalarial therapy in settings where there is malaria.	ACCEPTED	EQUIVOCAL	29	8(2.0)	8(1.0)	8(1.0)	8(1.0)	8(2.0)	ACCEPTED	ACCEPTED	8	9(1.0)	9(2.0)	9(1.0)	9(1.0)	9(1.0)
canu	The availability of paediatric size cannulae (24FG, 22FG, and 20FG).	ACCEPTED	ACCEPTED	30	8(1.0)	8(0.5)	8(2.0)	8(0.5)	8(2.0)	ACCEPTED	EQUIVOCAL	32	8(2.0)	8(2.0)	8(2.0)	9(2.0)	7(2.0)
zinc	The availability of oral Zinc Sulphate.	ACCEPTED	ACCEPTED	31	8(0.5)	8(1.0)	8(2.0)	8(1.5)	8(1.0)	EQUIVOCAL	EQUIVOCAL	49	7(3.0)	7(4.0)	8(4.0)	7(4.0)	7(5.0)
pen	The availability of Benzyl penicillin (or Ampicillin where this is preferred) for injection.	ACCEPTED	ACCEPTED	32	8(1.5)	7(1.0)	8(1.0)	7(1.0)	8(1.0)	ACCEPTED	ACCEPTED	9	8(1.0)	9(1.0)	9(1.0)	9(1.0)	9(1.0)
ngt	The availability of paediatric size nasogastric tubes (FG6, FG8, and FG10).	ACCEPTED	ACCEPTED	33	8(1.5)	8(1.5)	8(2.0)	7(1.5)	8(1.0)	EQUIVOCAL	EQUIVOCAL	45	7(5.0)	7(3.0)	7(4.0)	8(2.0)	7(4.0)
vitk	The availability of Vitamin K IM injection in a newborn preparation.	ACCEPTED	EQUIVOCAL	34	8(2.5)	7(1.5)	8(2.0)	8(1.5)	8(1.5)	ACCEPTED	EQUIVOCAL	37	7(3.0)	7(3.0)	8(2.0)	8(3.0)	7(3.0)
organ_6	Proportion of children with documentation of all doses and times medication was given by a nurse	ACCEPTED	EQUIVOCAL	35	8(2.0)	8(1.5)	7(2.0)	8(1.5)	8(2.0)	ACCEPTED	EQUIVOCAL	38	9(2.0)	8(2.0)	7(3.0)	7(2.0)	7(4.0)
staff	Adherence to agreed national standards for ratio of beds to number of staff and standards for level of qualifications of nursing and clinical staff on paediatric ward(s).	ACCEPTED	ACCEPTED	36	8(1.0)	8(1.0)	7(2.0)	6(2.5)	8(2.0)	ACCEPTED	ACCEPTED	23	8(1.0)	7(1.0)	8(3.0)	7(3.0)	8(2.0)
thermo	The availability of working thermometers.	ACCEPTED	ACCEPTED	37	7(1.5)	8(2.0)	8(2.0)	9(2.0)	8(3.0)	EQUIVOCAL	EQUIVOCAL	47	7(4.0)	8(3.0)	8(2.0)	8(2.0)	7(4.0)
cot	The availability of an area (cot / bed if need is always limited to 1 infant / child) in the paediatric ward, that can provide near constant temperatures (range 240C-300C) for very sick infants or children with severe malnutrition.	ACCEPTED	EQUIVOCAL	38	8(2.0)	8(1.0)	8(2.0)	7(1.0)	7(1.5)	ACCEPTED	EQUIVOCAL	43	8(2.0)	7(2.0)	8(4.0)	7(4.0)	6(6.0)
bvm	The availability of a combined working Bag Valve and Mask set as a whole. This includes appropriate sized bag valve devices (that must include a 500mls and 1750mls bag for the under 5’s) and an appropriate range of mask sizes (all of sizes 1 to 4).	ACCEPTED	EQUIVOCAL	39	7(2.0)	8(2.0)	9(2.0)	8(1.5)	7(1.5)	ACCEPTED	ACCEPTED	3	8(1.0)	8(2.0)	8(2.0)	8(2.0)	9(1.0)
antistaph	The availability of an antistaphylococcal penicillin e.g. injectable Flucloxacillin.	ACCEPTED	ACCEPTED	40	7(1.0)	7(1.0)	8(1.5)	7(1.5)	7(1.5)	ACCEPTED	EQUIVOCAL	42	8(2.0)	7(3.0)	8(2.0)	7(3.0)	6(3.0)
spacer	The availability of spacers (either commercially manufactured or home-made) that are appropriate for locally available metered doses (spray) of Salbutamol with masks for administration.	ACCEPTED	ACCEPTED	41	8(1.5)	7(1.5)	7(2.0)	8(1.0)	7(1.5)	ACCEPTED	EQUIVOCAL	25	8(2.0)	8(3.0)	8(2.0)	8(3.0)	8(4.0)
iron	The availability of Iron syrup/tablets.	ACCEPTED	ACCEPTED	42	7(1.0)	7(1.5)	7(1.5)	8(1.0)	7(1.5)	EQUIVOCAL	EQUIVOCAL	58	7(2.0)	6(4.0)	8(3.0)	8(4.0)	5(5.0)
organ_4	The presence of an area in the outpatients section of the hospital that is dedicated to provision of routine and walk-in services for children under 5 years only.	ACCEPTED	ACCEPTED	43	8(1.5)	8(1.5)	8(2.0)	7(2.0)	7(2.0)	ACCEPTED	EQUIVOCAL	27	8(2.0)	8(4.0)	7(3.0)	9(4.0)	8(4.0)
givingset	The availability of IV giving sets with chambers and a drop rate of 60 drops (1ml) per minute for paediatric use.	ACCEPTED	ACCEPTED	44	7(1.0)	7(2.0)	8(2.0)	7(1.0)	7(2.0)	ACCEPTED	EQUIVOCAL	28	8(3.0)	8(1.0)	8(2.0)	8(3.0)	8(5.0)
organ_8	Proportion of children requiring assistance with feeding (including those with severe malnutrition) who have a feeding chart documenting the feeds received appropriately filled.	ACCEPTED	ACCEPTED	45	8(1.5)	8(2.0)	7(1.5)	7(1.0)	7(2.0)	ACCEPTED	EQUIVOCAL	26	9(2.0)	8(2.0)	8(2.0)	9(2.0)	8(4.0)
cepha	The availability of a 3rd generation cephalosporin e.g. Ceftraixone.	ACCEPTED	ACCEPTED	46	8(1.5)	8(1.5)	8(2.0)	8(2.0)	7(2.0)	EQUIVOCAL	EQUIVOCAL	61	6(2.0)	7(3.0)	7(5.0)	6(5.0)	4(3.0)
vita	The availability of vitamin A.	ACCEPTED	ACCEPTED	47	7(1.0)	7(2.0)	8(2.0)	7(1.0)	7(2.0)	ACCEPTED	EQUIVOCAL	35	8(2.0)	7(2.0)	8(2.0)	8(2.0)	7(3.0)
organ_7	Proportion of children prescribed IV fluids who have documentation of volume and time IV fluids were given by a nurse.	ACCEPTED	ACCEPTED	48	8(1.5)	8(1.5)	7(2.5)	7(1.0)	7(2.0)	ACCEPTED	ACCEPTED	33	9(1.0)	8(2.0)	8(4.0)	8(2.0)	7(2.0)
chestube	The availability of chest / pleural drainage tubes.	ACCEPTED	EQUIVOCAL	49	7(2.0)	7(1.0)	8(1.5)	7(1.0)	7(2.5)	EQUIVOCAL	EQUIVOCAL	66	7(4.0)	5(4.0)	7(4.0)	6(3.0)	3(5.0)
organ_10	The availability of visible (wallcharts) or personally held written protocols (for the commonest diseases (pneumonia, diarrhoea / dehydration , neonatal sepsis, anaemia , severe malnutrition , malaria & HIV (where the latter two are endemic).	ACCEPTED	ACCEPTED	50	7(1.0)	8(0.5)	8(1.0)	8(1.0)	7(2.5)	ACCEPTED	EQUIVOCAL	29	8(2.0)	8(2.0)	8(2.0)	8(2.0)	8(2.0)
ivcaf	The availability of IV Chloramphenical.	ACCEPTED	ACCEPTED	51	7(1.0)	8(1.0)	8(2.0)	8(1.5)	7(3.0)	ACCEPTED	ACCEPTED	22	8(1.0)	8(2.0)	8(2.0)	8(2.0)	8(2.0)
muac	The availability of tape measures to assess MUAC	ACCEPTED	EQUIVOCAL	52	7(2.0)	7(3.0)	8(1.5)	8(2.0)	7(3.0)	EQUIVOCAL	EQUIVOCAL	65	6(5.0)	7(5.0)	8(5.0)	7(2.0)	3(5.0)
organ_13	Proportion of children admitted to the ‘priority’ area of the ward because of the severity of illness that are reviewed on the ward within 6 hours of admission and daily including at the weekends.	ACCEPTED	ACCEPTED	53	8(1.0)	8(1.0)	7(2.0)	7(2.0)	6(2.0)	ACCEPTED	ACCEPTED	18	8(1.0)	8(2.0)	8(2.0)	8(1.0)	8(2.0)
organ_12	A policy and observed practice allowing the presence of a care-taker to be permanently with the child.	ACCEPTED	EQUIVOCAL	54	8(2.0)	8(1.0)	7(3.0)	7(1.0)	6(3.0)	ACCEPTED	EQUIVOCAL	40	8(3.0)	7(3.0)	8(4.0)	8(3.0)	7(6.0)
glucose	The availability of 10% glucose (or 50% with either 5% glucose or water for injection for dilution).	EQUIVOCAL	EQUIVOCAL	55	7(2.0)	7(2.0)	8(1.0)	8(1.5)	7(1.5)	ACCEPTED	ACCEPTED	4	8(1.0)	9(1.0)	8(1.0)	9(1.0)	9(1.0)
couch	The availability of a resuscitation couch (a specific firm bed / couch purposefully identified for resuscitation).	EQUIVOCAL	ACCEPTED	56	7(1.5)	7(1.5)	7(2.5)	7(1.0)	7(3.0)	ACCEPTED	EQUIVOCAL	24	8(2.0)	8(2.0)	8(2.0)	8(2.0)	8(3.0)
oto	The availability of a working otoscope.	EQUIVOCAL	EQUIVOCAL	57	6(2.0)	7(1.0)	7(1.0)	7(1.0)	7(1.0)	EQUIVOCAL	EQUIVOCAL	64	5(2.0)	6(6.0)	8(5.0)	6(6.0)	4(5.0)
organ_14	Proportion of children with a severe or very disease classification with the times of admission and first appropriate treatment documented.	EQUIVOCAL	EQUIVOCAL	58	7(2.0)	7(2.0)	6(3.0)	7(2.0)	6(1.0)	ACCEPTED	EQUIVOCAL	41	8(2.0)	8(2.0)	8(3.0)	8(2.0)	6(2.0)
ofluco	The availability of oral Fluconazole.	EQUIVOCAL	EQUIVOCAL	59	6(2.0)	7(1.5)	7(2.0)	7(1.0)	6(1.0)	EQUIVOCAL	EQUIVOCAL	59	5(3.0)	5(4.0)	7(2.0)	5(4.0)	4(2.0)
stetho	The availability of stethoscopes.	EQUIVOCAL	EQUIVOCAL	60	6(2.0)	7(2.0)	8(2.0)	7(1.0)	6(1.5)	EQUIVOCAL	ACCEPTED	57	7(1.0)	7(2.0)	7(4.0)	7(4.0)	5(5.0)
ossesous	The availability of specific equipment (a plain needle is not specific equipment) for intra-osseous fluid administration.	EQUIVOCAL	EQUIVOCAL	61	7(2.5)	6(1.5)	7(2.5)	7(1.5)	6(1.5)	ACCEPTED	EQUIVOCAL	31	7(3.0)	7(2.0)	8(3.0)	8(4.0)	7(1.0)
tourch	The availability of a working torch suitable for examining throats and eyes.	EQUIVOCAL	ACCEPTED	62	6(1.5)	6(2.0)	7(1.0)	7(2.0)	6(1.5)	EQUIVOCAL	EQUIVOCAL	55	6(2.0)	7(4.0)	7(4.0)	6(5.0)	5(4.0)
urinbag	The availability of paediatric size urinary catheters and / or urinary bag collection devices.	EQUIVOCAL	EQUIVOCAL	63	6(2.0)	6(1.0)	7(1.5)	7(1.0)	6(2.0)	EQUIVOCAL	EQUIVOCAL	60	6(3.0)	5(4.0)	7(4.0)	5(4.0)	4(3.0)
oralcaf	The availability of oral Chloramphenical.	EQUIVOCAL	EQUIVOCAL	64	7(2.0)	7(1.5)	7(1.5)	7(0.5)	6(2.0)	EQUIVOCAL	ACCEPTED	56	6(1.0)	6(3.0)	7(3.0)	7(4.0)	5(4.0)
organ_15	The availability of a suitable playground for sick children.	EQUIVOCAL	ACCEPTED	65	6(1.5)	6(2.0)	7(1.5)	6(2.0)	6(2.0)
distance	Adherence to agreed national standards for physical distance between beds on wards and standard for single occupancy of one bed (to promote hygiene).	EQUIVOCAL	EQUIVOCAL	66	7(2.0)	7(2.5)	7(3.0)	5(2.5)	6(2.0)	EQUIVOCAL	EQUIVOCAL	63	6(3.0)	5(5.0)	8(6.0)	3(3.0)	4(4.0)
hlboard	The availability of height or length boards.	EQUIVOCAL	ACCEPTED	67	6(1.0)	6(2.5)	7(2.0)	7(0.5)	6(2.0)	EQUIVOCAL	EQUIVOCAL	62	4(5.0)	5(6.0)	8(4.0)	5(6.0)	4(4.0)
organ_15	The availability of suitable / simple toys for sick children.	EQUIVOCAL	EQUIVOCAL	68	6(2.0)	6(2.0)	7(1.5)	7(1.0)	6(2.5)

## Sheet: Process
Go back to introduction
		International										Local experts
Label	Indicator	Criterion 1	Criterion 2	Rank	Link to outcomes	Relevant	Reliable	Actionable	Priority	Feasible currently	Feasible with improvements	Criterion 1	Criterion 2	Rank	Link to outcomes	Relevant	Reliable	Actionable	Priority	Feasible currently	Feasible with improvement
cough_1	A composite indicator of correct documentation , correct classification and correct treatment (dose, frequency and route) appropriate to the severity classification for children with pneumonia, severe pneumonia and very severe pneumonia.	ACCEPTED	EQUIVOCAL	57	8(2.0)	8(2.0)	7(2.0)	7(2.0)	7(2.0)	6(3.0)	7(2.0)	ACCEPTED	ACCEPTED	36	8(1.0)	8(1.0)	7(1.0)	7(1.0)	7(2.0)	7(4.0)	7(0.0)
cough_10	The proportion of children with possible asthma who are adequately assessed (including documentation of respiratory rate indrawing cyanosis (or oxygen saturation) ability to drink lethargy or level of consciousness) to allow for classification of severity	ACCEPTED	ACCEPTED	41	7(1.5)	7(1.5)	7(2.0)	6(2.0)	6(2.0)	6(1.0)	6(1.0)	ACCEPTED	EQUIVOCAL	50	8(2.0)	8(2.0)	7(4.0)	8(1.0)	6(3.0)	6(5.0)	7(2.0)
cough_11	The proportion of children with severe or very severe asthma correctly prescribed an inhaled bronchodilator (including route of administration dose and frequency).	ACCEPTED	ACCEPTED	42	8(1.0)	7(1.0)	7(1.0)	7(0.5)	6(2.0)	6(1.0)	6(1.0)	ACCEPTED	EQUIVOCAL	44	8(2.0)	8(2.0)	7(3.0)	7(2.0)	6(2.0)	7(6.0)	7(2.0)
cough_12	The proportion of children with severe or very severe asthma correctly prescribed a steroid (including route of administration dose and frequency).	ACCEPTED	ACCEPTED	27	8(1.0)	7(1.0)	7(0.0)	7(0.5)	6(2.0)	7(1.0)	7(2.0)	ACCEPTED	EQUIVOCAL	46	8(2.0)	8(2.0)	7(2.0)	8(2.0)	6(3.0)	6(4.0)	7(2.0)
cough_13	The proportion of children requiring oxygen (i.e. children with cyanosis or other signs of very severe pneumonia/asthma including grunting / head nodding / inability to drink or breastfeed / AVPU<A) actually prescribed oxygen	ACCEPTED	ACCEPTED	36	9(1.0)	9(1.0)	8(2.0)	8(1.5)	8(1.0)	7(3.0)	8(1.0)	ACCEPTED	EQUIVOCAL	31	8(2.0)	8(2.0)	7(3.0)	8(2.0)	7(2.0)	7(3.0)	7(2.0)
cough_14	The proportion of children prescribed oxygen correctly (including route device and flow rate).	ACCEPTED	ACCEPTED	21	7(1.0)	8(1.0)	7(1.0)	7(1.0)	7(2.0)	7(1.0)	7(1.0)	EQUIVOCAL	EQUIVOCAL	67	7(2.0)	7(3.0)	6(4.0)	7(3.0)	5(3.0)	4(4.0)	7(3.0)
cough_15	The proportion of children with cough who have the duration of the cough documented	EQUIVOCAL	EQUIVOCAL	60	6(2.0)	7(1.5)	6(2.0)	7(1.5)	6(3.0)	6(1.5)	7(2.5)	EQUIVOCAL	EQUIVOCAL	58	6(4.0)	6(4.0)	6(5.0)	7(4.0)	5(3.0)	7(5.0)	7(3.0)
cough_2	The proportion of children with the presence or absence of cough or difficulty in breathing recorded in their medical notes.	EQUIVOCAL	EQUIVOCAL	59	7(2.5)	7(2.0)	7(2.0)	7(1.0)	6(2.0)	7(1.0)	7(1.0)	ACCEPTED	ACCEPTED	12	7(1.0)	7(1.0)	7(1.0)	7(1.0)	6(4.0)	7(1.0)	7(2.0)
cough_3	A composite indicator was used the proportion of children with either cough or difficulty breathing with a complete and documented assessment for pneumonia. This includes respiratory rate, indrawing, cyanosis (or oxygen saturation), ability to drink lethargy or level of consciousness	ACCEPTED	ACCEPTED	46	8(1.0)	8(1.0)	8(1.0)	7(1.0)	7(2.0)	6(2.0)	7(1.0)	EQUIVOCAL	EQUIVOCAL	61	8(2.0)	7(2.5)	7(2.0)	7(1.5)	6(2.0)	7(4.0)	7(1.0)
cough_4	The proportion of children with a diagnosis of pneumonia who are correctly classified as having pneumonia severe pneumonia or very severe pneumonia (The correctness of classification must be based on documentation of appropriate supporting signs).	ACCEPTED	ACCEPTED	30	7(1.0)	7(1.0)	7(1.0)	7(0.5)	7(1.0)	7(2.0)	7(0.0)	ACCEPTED	EQUIVOCAL	47	7(2.0)	7(2.0)	6(4.0)	7(3.0)	6(4.0)	6(4.0)	7(2.0)
cough_5	The proportion of children with pneumonia given antibiotic treatment appropriate to the severity classification (pneumonia = amoxicillin or Co-trimoxazole; severe pneumonia = penicillin / ampicillin im/iv; very severe pneumonia = penicillin/ampicillin im/iv + gentamicin OR chloramphenical alone). Note: this ignored issues of HIV	ACCEPTED	ACCEPTED	37	8(1.0)	8(0.5)	8(1.0)	8(1.0)	8(1.0)	7(3.0)	8(1.0)	ACCEPTED	EQUIVOCAL	43	7(2.0)	9(2.0)	8(2.0)	8(2.0)	7(3.0)	7(6.0)	8(3.0)
cough_6	The proportion of children with pneumonia prescribed antibiotics at correct doses (correct dose is defined as weight appropriate dose according to WHO or local guidelines with a ± 20% range of acceptability).	ACCEPTED	ACCEPTED	4	8(1.0)	8(1.0)	8(1.5)	8(1.0)	7(1.0)	7(0.0)	7(1.0)	ACCEPTED	EQUIVOCAL	18	8(2.0)	8(2.0)	7(2.0)	8(2.0)	7(1.0)	7(2.0)	8(2.0)
cough_7	The proportion of children with severe or very severe pneumonia tested for HIV (in settings with HIV) within 24 hours of admission.	EQUIVOCAL	ACCEPTED	62	7(1.5)	7(2.0)	7(2.0)	7(1.5)	7(1.0)	6(2.0)	7(2.0)	EQUIVOCAL	EQUIVOCAL	59	7(4.0)	7(2.0)	8(2.0)	7(3.0)	8(4.0)	7(6.0)	7(2.0)
cough_8	A composite indicator of correct documentation, correct classification and treatment appropriate to classification and the correct doses of treatment for children with asthma.	ACCEPTED	ACCEPTED	52	8(1.0)	7(1.5)	7(1.5)	7(2.0)	6(2.0)	6(2.0)	6(2.0)	ACCEPTED	EQUIVOCAL	48	7(2.0)	7(3.0)	7(1.0)	8(2.5)	5(1.0)	6(4.0)	7(3.0)
cough_9	The proportion of children aged > 1 year with wheeze who are provided with treatment for asthma or who have an alternative clinical diagnosis made that accounts for the wheeze and makes treatment unnecessary.	ACCEPTED	ACCEPTED	43	7(1.0)	7(0.5)	6(1.0)	7(1.0)	5(3.0)	6(1.0)	6(2.0)	EQUIVOCAL	EQUIVOCAL	66	6(2.0)	6(2.0)	5(2.0)	7(2.0)	5(3.0)	5(3.0)	5(1.0)
dnd_1	A composite indicator of the proportion of children with diarrhoea and dehydration with correct documentation, correct classification(no, some, severe dehydration or shock) and treatment appropriate to classification.	ACCEPTED	ACCEPTED	23	8(1.0)	8(0.5)	7(1.5)	7(1.5)	7(2.0)	7(1.0)	7(1.0)	ACCEPTED	ACCEPTED	1	9(1.0)	9(1.0)	8(3.0)	8(2.0)	8(3.0)	8(2.0)	9(1.0)
dnd_10	The proportion of children with dehydration with documented re-assessment as appropriate (at 3, 4 or 6 after commencement of treatment hours).	ACCEPTED	ACCEPTED	58	8(0.5)	8(1.0)	7(1.5)	7(1.0)	6(1.0)	6(3.0)	7(2.0)	ACCEPTED	ACCEPTED	2	9(1.0)	9(1.0)	9(2.0)	9(2.0)	8(4.0)	8(2.0)	9(1.0)
dnd_11	The proportion of mothers of breast-feeding children with diarrhoea / dehydration encouraged to continue breastfeeding throughout or as soon as the child is well enough.*	ACCEPTED	ACCEPTED	56	8(0.5)	8(1.0)	7(2.0)	8(1.0)	6(2.0)	6(3.0)	7(1.0)	ACCEPTED	EQUIVOCAL	37	8(2.0)	7(2.0)	7(2.0)	8(2.0)	7(5.0)	7(4.0)	7(1.0)
dnd_2	A composite indicator of the proportion of children assessed completely. This include skin turgor , sunken eyes level of consciousness, ability to drink / breastfeed or sit, capillary refill, peripheral skin temperature and temperature gradient, presence of weak (absent) peripheral pulses, presence of acidotic breathing, irritability, urine output, malnutrtion	ACCEPTED	ACCEPTED	17	7(1.0)	8(1.0)	7(1.0)	7(1.0)	7(1.0)	7(1.0)	7(1.0)	ACCEPTED	EQUIVOCAL	16	8(3.0)	7(2.0)	7(3.0)	7(2.0)	7(3.0)	7(2.0)	8(3.0)
dnd_3	The proportion of admitted children in whom a presence / absence of a history of diarrhoea is documented.	EQUIVOCAL	ACCEPTED	63	6(1.0)	7(1.0)	7(1.0)	7(1.5)	6(1.0)	6(2.0)	7(2.0)	EQUIVOCAL	EQUIVOCAL	52	6(3.0)	7(3.0)	7(2.0)	7(1.0)	4(4.0)	7(1.0)	7(2.0)
dnd_4	The proportion of children with diarrhoea who have documentation of whether or not there is blood in the stool.	ACCEPTED	ACCEPTED	22	7(1.0)	7(1.0)	7(2.0)	7(1.0)	7(2.0)	7(1.0)	7(1.0)	ACCEPTED	ACCEPTED	21	8(1.0)	7(2.0)	7(2.0)	7(1.0)	7(2.0)	7(2.0)	7(2.0)
dnd_5	The proportion of children who have a diagnosis of dehydration who were classified as having either no or some or severe dehydration or shock.	ACCEPTED	ACCEPTED	25	8(1.5)	8(1.0)	7(0.5)	8(1.0)	7(2.0)	7(1.0)	7(1.0)	ACCEPTED	ACCEPTED	9	8(1.0)	8(2.0)	8(2.0)	8(2.0)	8(2.0)	7(1.0)	8(2.0)
dnd_6	The proportion of children with a diagnosis of dehydration for whom documented signs support the dehydration classification assigned.	ACCEPTED	ACCEPTED	38	8(1.0)	8(0.5)	8(2.0)	8(1.0)	7(1.0)	7(3.0)	7(1.0)	EQUIVOCAL	EQUIVOCAL	57	7(3.0)	7(3.0)	7(3.0)	7(2.0)	5(4.0)	7(3.0)	7(1.0)
dnd_7	The proportion of children with dehydration prescribed treatment (including right fluid type volume and rate) that is appropriate to their classification (including shock / severe and some dehydration) and weight.	ACCEPTED	ACCEPTED	9	9(1.0)	9(1.0)	8(2.0)	8(1.0)	7(1.0)	7(1.0)	8(1.0)	ACCEPTED	EQUIVOCAL	28	8(2.0)	8(2.0)	7(3.0)	8(2.0)	7(5.0)	7(3.0)	8(2.0)
dnd_8	The proportion of diarrhoea cases prescribed Zinc (where this is national policy) at correct dose for age.	ACCEPTED	ACCEPTED	19	8(1.0)	8(1.0)	8(1.0)	8(1.0)	7(2.0)	7(1.0)	7(1.0)	ACCEPTED	EQUIVOCAL	22	7(2.0)	7(3.0)	7(2.0)	7(3.0)	7(4.0)	7(2.0)	7(2.0)
dnd_9	The proportion of children with bloody diarrhoea given correct antibiotic (as recommended by the national guidelines).	ACCEPTED	ACCEPTED	15	8(0.5)	8(1.0)	8(1.0)	8(1.0)	7(1.0)	7(1.0)	7(0.0)	ACCEPTED	EQUIVOCAL	35	8(3.0)	7(2.0)	7(3.0)	8(2.0)	6(3.0)	7(3.0)	7(3.0)
fever_1	A composite indicator of correct documentation correct classification and correct treatment (dose route frequency) appropriate to classification for children with a diagnosis of malaria.	ACCEPTED	ACCEPTED	14	8(0.0)	8(1.5)	8(1.0)	7(0.5)	7(0.0)	7(1.0)	7(0.0)	ACCEPTED	EQUIVOCAL	34	7(3.0)	8(2.0)	7(3.0)	8(3.0)	7(2.0)	7(3.0)	7(3.0)
fever_10	The proportion of children with above definition of possible meningitis with either an LP performed or documented contra-indication to LP. Note: definition of LP performed = results or written confirmation of procedure present in the medical record.	ACCEPTED	ACCEPTED	32	8(1.5)	8(1.5)	8(1.5)	7(1.0)	7(2.0)	7(2.0)	7(1.0)	ACCEPTED	EQUIVOCAL	4	7(3.0)	8(2.0)	8(3.0)	8(2.0)	8(5.0)	8(3.0)	8(2.0)
fever_11	The proportion of children with a diagnosis of meningitis prescribed correct antibiotics (first line appropriate for context or second line if known to have failed prior treatment) in correct doses.	ACCEPTED	ACCEPTED	13	9(0.0)	9(0.5)	9(1.0)	9(1.0)	7(3.0)	7(1.0)	8(2.0)	ACCEPTED	ACCEPTED	3	8(1.0)	8(1.0)	8(2.0)	8(2.0)	8(3.0)	8(2.0)	8(2.0)
fever_12	Proportion of children with a negative malaria test who only have a diagnosis of and treatment for malaria (in other words the indicator suggest and absence of effort to make an alternative diagnosis and for this indicator higher quality is represented by a low proportion)	EQUIVOCAL	EQUIVOCAL	67	6(2.0)	6(1.5)	6(2.0)	6(1.5)	6(2.0)	6(2.5)	7(1.5)	EQUIVOCAL	EQUIVOCAL	64	7(4.0)	6(4.0)	6(4.0)	6(3.0)	6(4.0)	6(3.0)	7(3.0)
fever_13	Proportion of children with fever in whom the urine is tested for infection.	EQUIVOCAL	ACCEPTED	64	7(1.0)	7(1.5)	7(1.0)	6(1.0)	6(1.5)	6(2.0)	7(3.0)	EQUIVOCAL	EQUIVOCAL	63	7(3.0)	6(2.0)	7(3.0)	7(2.0)	4(4.0)	6(3.0)	7(2.0)
fever_14	The proportion of febrile children in whom there is documented examination of the skin for rash etc.	EQUIVOCAL	EQUIVOCAL	68	6(2.0)	6(1.5)	6(1.5)	6(1.5)	5(2.0)	6(1.5)	6(2.0)	EQUIVOCAL	EQUIVOCAL	65	6(3.0)	6(4.0)	6(3.0)	7(4.0)	5(4.0)	6(3.0)	7(4.0)
fever_2	The proportion of children with the presence or absence of fever recorded in their medical notes.	ACCEPTED	ACCEPTED	11	8(1.0)	8(0.5)	8(1.5)	8(1.0)	7(2.0)	7(1.0)	8(1.0)	EQUIVOCAL	EQUIVOCAL	56	7(2.0)	7(1.0)	7(2.0)	7(1.0)	5(4.0)	7(3.0)	7(1.0)
fever_3	A composite indicator of the proportion of children with a diagnosis of malaria assessed completely. This includes acidotic breathing degree of pallor, ability to drink or sit up unaided (as a measure of prostration or lethargy) and, level of consciousness.	ACCEPTED	ACCEPTED	39	8(1.0)	8(1.0)	7(0.0)	7(0.5)	7(0.0)	6(1.0)	7(1.0)	ACCEPTED	ACCEPTED	33	7(1.0)	8(2.0)	7(2.0)	7(1.0)	6(5.0)	7(3.0)	7(2.0)
fever_4	The proportion of children who have a diagnosis of malaria who had the severity of their malaria illness (severe or non-severe) classified correctly based on the documented clinical signs.	ACCEPTED	ACCEPTED	18	7(1.0)	8(1.0)	7(1.0)	7(1.0)	7(1.0)	7(1.0)	7(1.0)	ACCEPTED	EQUIVOCAL	11	8(2.0)	7(2.0)	7(3.0)	7(2.0)	7(2.0)	7(1.0)	7(2.0)
fever_5	The proportion of children with malaria prescribed treatment antimalarial that is appropriate to the clinician’s classification of severity and local guidelines (correct drug choice dose and frequency)	ACCEPTED	ACCEPTED	6	8(0.0)	8(0.5)	8(0.5)	8(0.5)	8(1.0)	7(1.0)	8(1.0)	ACCEPTED	EQUIVOCAL	41	8(2.0)	7(2.0)	7(3.0)	7(2.0)	7(3.0)	7(5.0)	7(2.0)
fever_6	The proportion of children with fever in a malaria endemic area who are investigated for malaria (with either a blood slide or rapid test).	ACCEPTED	ACCEPTED	5	7(1.0)	8(1.0)	7(1.5)	7(0.5)	7(3.0)	7(0.0)	7(1.0)	ACCEPTED	EQUIVOCAL	49	7(2.0)	8(1.0)	7(2.0)	7(1.0)	7(3.0)	6(5.0)	7(2.0)
fever_7	The proportion of children with a primary diagnosis of malaria in whom the diagnosis is supported by a positive blood slide / rapid test for malaria.	ACCEPTED	ACCEPTED	12	7(1.5)	8(1.0)	8(1.5)	7(1.0)	7(2.0)	7(1.0)	8(1.0)	EQUIVOCAL	EQUIVOCAL	54	7(2.0)	7(1.0)	7(3.0)	7(1.0)	6(2.0)	7(2.0)	7(2.0)
fever_8	For severe anaemia +/- malaria the proportion of those with any indication of respiratory distress receiving a blood transfusion of correct volume within 4 hours of admission.	ACCEPTED	ACCEPTED	50	8(1.5)	8(1.0)	8(1.0)	7(1.5)	6(2.0)	6(2.0)	7(2.0)	ACCEPTED	EQUIVOCAL	45	7(2.0)	7(1.0)	7(3.0)	7(0.0)	7(2.0)	6(2.0)	7(3.0)
fever_9	The proportion of children with fever and at least one documented sign amongst: neck stiffness / bulging fontanel, multiple convulsions / partial convulsions / non-febrile convulsions, altered consciousness persisting 1 hour post-convulsion (AVPU<A), with a diagnosis of possible meningitis.	ACCEPTED	ACCEPTED	16	8(1.0)	8(1.0)	8(1.5)	8(1.0)	7(1.0)	7(1.0)	7(1.0)	ACCEPTED	ACCEPTED	38	8(1.0)	8(2.0)	7(3.0)	7(2.0)	7(3.0)	7(4.0)	7(2.0)
general_1	The proportion of admitted children with documentation of assessment for ‘danger signs’ – these include convulsions, cyanosis, grunting , acidotic breathing, weak pulse, capillary refill, consciouness level (AVPU score) (in)ability to drink, neck stiffness or bulging fontanelle.	ACCEPTED	ACCEPTED	45	8(1.5)	8(1.5)	7(1.0)	7(1.0)	7(2.0)	6(2.0)	7(1.0)	EQUIVOCAL	EQUIVOCAL	62	7(3.0)	7(1.0)	7(4.0)	7(0.0)	6(3.0)	6(3.0)	7(1.0)
general_2	The proportion of children who have documentation that they were clinically assessed (wasting or oedema of Kwashiokor) or assessed with MUAC or WHZ for severe malnutrition.	ACCEPTED	ACCEPTED	29	8(1.5)	8(0.5)	8(1.0)	8(0.5)	7(1.0)	7(2.0)	8(2.0)	ACCEPTED	ACCEPTED	8	7(0.0)	7(0.0)	7(1.0)	7(1.0)	7(4.0)	7(0.0)	7(1.0)
general_3	The proportion of all children with a severe (dehydration / malaria / neonatal sepsis) or very severe (pneumonia / meningitis) illness classification, or an active convulsion without a glucose measurement given intravenous glucose presumptively.	ACCEPTED	ACCEPTED	55	7(0.0)	7(1.0)	7(1.5)	7(1.0)	6(1.0)	6(3.0)	7(1.0)	EQUIVOCAL	EQUIVOCAL	53	7(3.0)	7(2.0)	7(3.0)	7(1.0)	5(4.0)	7(2.0)	8(1.0)
general_4	The proportion of children described as unable to feed / drink or with AVPU<V who are prescribed an appropriate fluid or feed regimen.	ACCEPTED	ACCEPTED	10	8(0.5)	8(1.0)	8(1.0)	8(1.0)	7(1.5)	7(1.0)	8(1.0)	ACCEPTED	EQUIVOCAL	29	8(2.0)	7(2.0)	7(2.0)	7(1.0)	6(4.0)	7(3.0)	8(2.0)
general_5	The proportion of Diazepam prescriptions for convulsions that are of the correct dose (iv or rectal doses according to national guidelines).	ACCEPTED	ACCEPTED	48	7(1.0)	7(0.5)	7(0.0)	7(0.0)	6(1.0)	6(2.0)	7(2.0)	ACCEPTED	EQUIVOCAL	42	7(2.0)	7(1.0)	7(2.0)	8(2.0)	6(4.0)	7(5.0)	7(2.0)
general_6	The proportion of prescriptions for injection Phenobarbitone that are the correct dose.	ACCEPTED	ACCEPTED	53	7(1.0)	7(1.0)	7(1.5)	7(1.5)	6(2.0)	6(2.0)	6(3.0)	ACCEPTED	EQUIVOCAL	51	7(3.0)	7(2.0)	7(3.0)	8(2.0)	6(3.0)	6(5.0)	7(3.0)
general_7	The proportion of admitted children with a clearly documented prior treatment history.	EQUIVOCAL	ACCEPTED	69	6(1.0)	6(3.0)	6(2.0)	7(3.0)	5(2.0)	5(3.0)	6(2.0)	EQUIVOCAL	ACCEPTED	55	7(1.0)	7(1.0)	6(3.0)	7(2.0)	5(3.0)	7(2.0)	7(3.0)
general_8	The proportion of admitted infants for whom it is documented that the mother received breast-feeding advice / counselling.	EQUIVOCAL	ACCEPTED	61	6(1.0)	7(0.5)	6(1.5)	6(1.0)	6(2.0)	6(1.5)	6(2.0)
malnut_1	A composite indicator in place of the separate indicators : the proportion of children admitted with severe malnutrition in whom documentation confirms that admission management was in accordance with the following aspects of the 10 steps treatment approach (only steps 1-7 are related to admission care):1)Treatment of hypoglycaemia with either dextrose or immediate feeding ; 2)Temperature measure…	ACCEPTED	ACCEPTED	44	8(0.5)	8(1.0)	8(2.0)	7(2.0)	7(1.0)	6(2.0)	7(0.5)	ACCEPTED	EQUIVOCAL	27	9(2.0)	9(2.0)	8(2.0)	9(2.0)	7(3.0)	7(3.0)	8(2.0)
malnut_10	Proportion of children with severe malnutrition with documented weights at least 3 times weekly AND for those with oedema documentation of oedema resolution.	ACCEPTED	ACCEPTED	34	8(1.5)	8(1.0)	8(1.0)	7(1.0)	7(2.5)	7(2.0)	7(1.0)	ACCEPTED	EQUIVOCAL	30	8(4.0)	8(2.0)	8(3.0)	8(2.0)	6(5.0)	7(3.0)	8(2.0)
malnut_11	Proportion of children with severe malnutrition in whom temperature and blood glucose are monitored at least 6 hourly for the first 72 hours.	ACCEPTED	ACCEPTED	47	7(0.5)	7(0.5)	7(2.0)	7(2.0)	6(2.0)	6(2.0)	7(1.5)	ACCEPTED	EQUIVOCAL	7	8(2.0)	8(2.0)	8(2.0)	8(2.0)	7(5.0)	8(5.0)	8(2.0)
malnut_12	Proportion of severe malnutrition cases in whom it is documented that the care taker receives nutritional counselling and / or counselling on birth spacing etc.	ACCEPTED	ACCEPTED	51	7(1.0)	7(1.5)	7(1.0)	7(2.5)	6(2.0)	6(2.0)	7(2.5)
malnut_2	The proportion of children with a diagnosis of severe malnutrition receiving supplemental potassium (where ready to use foods (RTUF)/ milks are not available).	ACCEPTED	ACCEPTED	49	7(1.0)	7(1.0)	7(1.5)	7(1.0)	6(2.0)	6(2.0)	7(2.0)	ACCEPTED	EQUIVOCAL	14	8(2.0)	7(2.0)	8(3.0)	7(2.0)	7(4.0)	7(2.0)	8(2.0)
malnut_3	The proportion of children with a diagnosis of severe malnutrition receiving Vitamin A on admission.	ACCEPTED	EQUIVOCAL	20	7(2.0)	8(1.0)	8(1.0)	8(2.0)	7(2.0)	7(1.0)	7(1.0)	ACCEPTED	EQUIVOCAL	10	8(3.0)	8(2.0)	8(2.0)	8(2.0)	8(2.0)	7(1.0)	8(2.0)
malnut_4	The proportion of children with a diagnosis of severe malnutrition treated for hypoglaecimia (either by dextrose or early feeding).	ACCEPTED	EQUIVOCAL	40	8(2.0)	8(2.0)	8(2.0)	8(1.5)	7(1.0)	6(1.0)	7(1.0)	ACCEPTED	ACCEPTED	13	8(1.0)	8(2.0)	8(2.0)	8(2.0)	7(3.0)	7(2.0)	8(2.0)
malnut_5	The proportion of children with a diagnosis of severe malnutrition prescribed the correct feed in the recommended volume and frequency.	ACCEPTED	ACCEPTED	28	8(1.0)	8(1.0)	8(2.0)	8(2.0)	7(1.0)	7(2.0)	8(1.0)	ACCEPTED	ACCEPTED	5	8(1.0)	8(1.0)	8(2.0)	8(2.0)	7(5.0)	8(3.0)	8(2.0)
malnut_6	The proportion of children with a diagnosis of severe malnutrition prescribed appropriate parenteral antibiotics.	ACCEPTED	ACCEPTED	8	8(1.0)	8(1.0)	8(1.0)	8(1.0)	7(0.0)	7(1.0)	8(1.0)	ACCEPTED	EQUIVOCAL	32	8(2.0)	7(2.0)	7(3.0)	7(2.0)	7(5.0)	7(3.0)	7(2.0)
malnut_7	The proportion of children in HIV endemic areas with a diagnosis of severe malnutrition who are tested for HIV as an inpatient.	ACCEPTED	ACCEPTED	2	8(1.5)	8(0.5)	8(1.0)	8(1.5)	8(1.0)	8(1.0)	8(1.0)	ACCEPTED	EQUIVOCAL	26	7(3.0)	7(2.0)	7(2.0)	8(2.0)	7(2.0)	7(3.0)	8(2.0)
malnut_8	The proportion of children with a diagnosis of severe malnutrition and dehydration prescribed appropriate rehydration fluid (ReSoMal or other low Sodium fluid e.g. half strength Darrows with potassium supplementation).	ACCEPTED	ACCEPTED	26	8(1.0)	8(1.5)	8(1.0)	8(1.5)	6(3.0)	7(1.0)	7(1.0)	ACCEPTED	ACCEPTED	40	8(1.0)	8(1.0)	7(1.0)	8(1.0)	7(3.0)	7(5.0)	7(2.0)
malnut_9	The proportion of children with a diagnosis of severe malnutrition on admission who receive mandatory NGT (rather than primarily oral) feeding.	EQUIVOCAL	ACCEPTED	66	6(1.0)	6(1.0)	6(1.5)	6(1.5)	5(1.0)	6(2.0)	6(2.0)	EQUIVOCAL	EQUIVOCAL	60	6(4.0)	7(2.0)	7(3.0)	7(3.0)	3(2.0)	7(4.0)	7(0.0)
neonate_1	A composite indicator of the proportion of neonates assessed completely. This includes: history of fever, difficulty in breathing, apnoeas, generalized convulsions, partial or focal fits, abnormal movement, difficulty in feeding , severe vomiting and, high pitched cry. In addition, the following key signs should be recorded: respiratory rate, temperature, central cyanosis, severe chest wall in dr…	ACCEPTED	ACCEPTED	54	8(1.0)	8(1.0)	7(1.0)	7(1.0)	7(2.0)	6(3.0)	7(1.0)	ACCEPTED	EQUIVOCAL	39	8(2.0)	8(2.0)	7(3.0)	7(3.0)	7(3.0)	7(5.0)	8(2.0)
neonate_2	The proportion of sick neonates with a diagnosis of neonatal sepsis prescribed the appropriate antibiotics (including correct choice of drug correct dose for weight and age frequency and route of administration according to guideline).	ACCEPTED	ACCEPTED	1	9(1.0)	9(1.0)	8(1.0)	8(1.5)	8(1.0)	8(1.0)	8(1.0)	ACCEPTED	ACCEPTED	25	9(1.0)	8(2.0)	7(2.0)	8(2.0)	8(3.0)	7(3.0)	8(2.0)
neonate_3	The proportion of sick neonates who are floppy or unable to breastfeed who have been correctly prescribed IV fluids or supplemental feeds according to post-natal age and weight (including correct feed type i.e. Expresses Breast Milk or formula milk ,dose and, route of administration).	ACCEPTED	ACCEPTED	33	8(1.0)	8(0.5)	8(1.0)	8(1.0)	7(2.0)	7(2.0)	7(1.0)	ACCEPTED	ACCEPTED	6	9(1.0)	8(2.0)	8(2.0)	8(2.0)	7(3.0)	8(4.0)	8(2.0)
neonate_4	The proportion of babies aged <14 days prescribed routine Vitamin K in countries where this is national policy.	ACCEPTED	ACCEPTED	24	8(1.0)	8(1.0)	8(1.0)	8(1.0)	7(2.0)	7(1.0)	7(1.0)	ACCEPTED	ACCEPTED	19	7(1.0)	7(1.0)	7(1.0)	7(1.0)	7(1.0)	7(2.0)	7(1.0)
neonate_5	The proportion of newborn babies who get eye prophylaxis (Tetracycline Eye Ointment).	ACCEPTED	ACCEPTED	31	7(1.5)	7(2.0)	7(1.0)	7(1.0)	7(1.0)	7(2.0)	7(1.0)	ACCEPTED	ACCEPTED	23	7(1.0)	7(3.0)	7(2.0)	7(1.0)	6(2.0)	7(2.0)	7(2.0)
neonate_6	The proportion of sick babies with a feeding chart appropriately filled.	ACCEPTED	ACCEPTED	35	8(1.0)	8(1.0)	7(1.5)	8(1.5)	7(2.0)	7(2.0)	7(2.0)	ACCEPTED	EQUIVOCAL	15	7(2.0)	8(2.0)	7(4.0)	7(2.0)	6(5.0)	7(2.0)	8(2.0)
neonate_7	The proportion of babies born in hospital whose mothers have their HIV status known before delivery.	ACCEPTED	ACCEPTED	7	7(1.0)	8(1.0)	8(1.0)	8(1.0)	8(1.0)	7(1.0)	8(1.0)	ACCEPTED	EQUIVOCAL	24	8(2.0)	8(1.0)	8(2.0)	8(2.0)	8(1.0)	7(3.0)	8(1.0)
neonate_8	The proportion of babies born in hospital to HIV+ mothers who receive PMTCT therapy in line with national policy.	ACCEPTED	ACCEPTED	3	8(0.5)	8(1.0)	8(1.5)	8(2.0)	8(1.0)	8(1.5)	8(1.0)	ACCEPTED	ACCEPTED	20	9(1.0)	8(1.0)	8(2.0)	8(1.0)	8(1.0)	7(2.0)	7(2.0)
neonate_9	The proportion of babies who do not cry at birth who are given Bag Valve Mask ventilation. Note: aspects of the care of the mother in labour and of the immediate resuscitation of the newborn are beyond the scope of the current attempts to define indicators.	EQUIVOCAL	ACCEPTED	65	7(1.0)	7(1.0)	7(1.0)	6(2.0)	6(2.0)	6(2.0)	6(1.5)	ACCEPTED	EQUIVOCAL	17	8(2.0)	8(1.0)	8(1.0)	8(2.0)	8(2.0)	7(2.0)	8(2.0)

## Sheet: Drugs&equipment
Go back to introduction
Label	Indicator	Criterion 1	Criterion 2	Rank	Link to outcomes	Relevant	Reliable	Actionable	Priority	Criterion 1	Criterion 2	Rank	Link to outcomes	Relevant	Reliable	Actionable	Priority
iv	The availability of intravenous fluids with physiological sodium concentrations (one or more of: Normal saline, Hartmann’s solution, or Ringer’s Lactate).	ACCEPTED	ACCEPTED	1	9(0.0)	9(0.0)	9(0.0)	9(0.0)	9(0.0)	ACCEPTED	ACCEPTED	7	9(0.0)	9(2.0)	9(1.0)	9(2.0)	9(1.0)
adrena	The availability of Epinephrine (Adrenaline) for injection.	ACCEPTED	ACCEPTED	2	9(1.0)	9(1.0)	9(1.0)	9(1.0)	9(0.5)	EQUIVOCAL	EQUIVOCAL	48	7(4.0)	7(6.0)	6(5.0)	7(5.0)	7(5.0)
al	The availability of the locally recommended first line oral antimalarial in settings where there is malaria.	ACCEPTED	ACCEPTED	3	9(1.0)	9(1.0)	9(1.0)	9(1.0)	9(1.0)	ACCEPTED	EQUIVOCAL	13	9(2.0)	8(2.0)	9(2.0)	9(2.0)	9(2.0)
genta	The availability of Gentamicin.	ACCEPTED	ACCEPTED	5	9(0.5)	9(1.0)	9(0.5)	9(1.0)	9(1.0)	ACCEPTED	ACCEPTED	19	8(1.0)	9(2.0)	8(2.0)	9(2.0)	8(2.0)
vaccine	The availability of vaccines including Pentavalent vaccine or DTP or DTP-HepB, BCG polio and measles vaccine in the hospital.	ACCEPTED	ACCEPTED	6	9(1.0)	9(1.0)	9(0.5)	9(1.0)	9(1.0)	ACCEPTED	ACCEPTED	1	9(0.0)	9(0.0)	9(0.0)	9(1.0)	9(0.0)
ors	The availability of Oral Rehydration Solution (ORS).	ACCEPTED	ACCEPTED	7	9(1.0)	9(1.0)	9(1.0)	9(1.0)	9(1.0)	ACCEPTED	ACCEPTED	2	9(0.0)	9(1.0)	8(1.0)	9(1.0)	9(0.0)
mineral	Availability of mineral mix (containing Cu Zn Se & Mg) for malnourished children (where ready to use foods for severely malnourished children is not available).	ACCEPTED	ACCEPTED	8	9(1.0)	8(1.0)	9(1.0)	9(1.0)	9(1.0)	ACCEPTED	EQUIVOCAL	36	8(2.0)	7(3.0)	8(2.0)	8(2.0)	7(3.0)
nebu	The availability of a nebuliser for administration of Salbutamol.	ACCEPTED	ACCEPTED	9	9(1.5)	9(1.0)	9(1.0)	9(1.0)	9(1.0)	EQUIVOCAL	EQUIVOCAL	51	7(2.0)	7(2.0)	7(4.0)	7(4.0)	6(2.0)
potassium	The availability of oral potassium for malnourished children.	ACCEPTED	ACCEPTED	11	9(1.0)	9(1.0)	9(0.5)	9(1.0)	9(1.0)	EQUIVOCAL	EQUIVOCAL	52	6(2.0)	7(4.0)	7(5.0)	7(3.0)	6(3.0)
scales	The availability of weighing scales suitable for infants and children.	ACCEPTED	ACCEPTED	12	9(1.0)	9(1.0)	9(1.0)	9(1.0)	9(1.0)	EQUIVOCAL	EQUIVOCAL	50	7(3.0)	7(3.0)	8(2.0)	7(3.0)	7(6.0)
oxgen	The availability of an oxygen administration system as a whole. This includes oxygen source, oxygen delivery system (tubing, catheter, prongs, masks) and appropriate flow regulators).	ACCEPTED	ACCEPTED	13	9(1.0)	9(0.5)	8(1.0)	8(2.0)	9(1.0)	ACCEPTED	ACCEPTED	6	9(1.0)	8(2.0)	8(3.0)	7(3.0)	9(1.0)
tb	The availability of all anti-TB drugs needed according to the national TB control programme.	ACCEPTED	EQUIVOCAL	14	9(2.0)	9(3.0)	9(1.0)	9(1.0)	9(3.0)	ACCEPTED	EQUIVOCAL	14	8(2.0)	8(1.0)	8(2.0)	8(3.0)	9(1.0)
amoxyl	The availability of oral Amoxicillin (or alternative, locally recommended first line treatment for pneumonia).	ACCEPTED	ACCEPTED	15	8(1.0)	8(1.0)	8(1.0)	9(1.0)	9(1.0)	ACCEPTED	EQUIVOCAL	16	8(2.0)	8(1.0)	8(2.0)	9(2.0)	8(1.0)
diazpeam	The availability of a first line anticonvulsant e.g. Diazepam	ACCEPTED	ACCEPTED	16	8(1.0)	8(1.0)	9(1.0)	9(1.0)	9(1.0)	ACCEPTED	EQUIVOCAL	20	9(2.0)	8(2.0)	9(1.0)	9(1.0)	8(2.0)
heat	The availability of a heat source that effectively maintains an appropriate thermo-neutral temperature for the sick preterm / newborn (280C to 330C for sick babies in the first week of life and even higher for preterm babies).	ACCEPTED	ACCEPTED	18	9(1.0)	9(1.0)	9(1.0)	8(1.5)	8(1.0)	ACCEPTED	ACCEPTED	12	9(0.0)	8(2.0)	8(2.0)	8(2.0)	9(2.0)
oquinine	The availability of the locally recommended second line oral antimalarial in settings where there is malaria.	ACCEPTED	ACCEPTED	19	8(1.0)	8(1.0)	8(1.5)	8(1.5)	8(1.0)	EQUIVOCAL	EQUIVOCAL	53	7(4.0)	7(3.0)	7(3.0)	7(5.0)	6(3.0)
cipro	The availability of the nationally recommended treatment for dysentery (e.g. oral Ciprofloxacin or Nalidixic acid).	ACCEPTED	ACCEPTED	21	9(1.0)	8(1.0)	9(1.0)	8(1.0)	8(1.0)	EQUIVOCAL	EQUIVOCAL	54	7(4.0)	7(4.0)	8(2.0)	7(4.0)	6(4.0)
septrin	The availability of oral Co-trimoxazole.	ACCEPTED	EQUIVOCAL	22	8(2.0)	8(2.0)	8(2.0)	8(2.0)	8(1.0)	ACCEPTED	EQUIVOCAL	17	8(2.0)	8(2.0)	8(2.0)	8(2.0)	8(2.0)
oximeter	The presence of a working pulse oximeter and probes.	ACCEPTED	ACCEPTED	24	8(1.0)	8(0.5)	8(1.0)	8(2.0)	8(1.5)	EQUIVOCAL	EQUIVOCAL	46	7(2.0)	7(3.0)	8(2.0)	5(4.0)	7(4.0)
pheno	The availability of injectable Phenobarbitone for first line treatment of newborn convulsions and second line treatment for infants and children.	ACCEPTED	ACCEPTED	25	8(1.0)	8(0.5)	8(1.0)	8(2.0)	8(1.5)	ACCEPTED	EQUIVOCAL	21	8(2.0)	9(2.0)	9(1.0)	9(2.0)	8(2.0)
suction	The availability of a suction machine and catheters (range FG8 to FG 16).	ACCEPTED	EQUIVOCAL	26	8(2.0)	8(2.0)	9(2.0)	7(1.0)	8(1.5)	ACCEPTED	EQUIVOCAL	30	7(2.0)	7(2.0)	7(3.0)	7(2.0)	7(1.0)
par	The availability of medical records with a standardised admission / documentation sheet, a weight record / chart, treatment chart and vital signs monitoring chart.	ACCEPTED	ACCEPTED	27	8(1.5)	8(1.0)	8(1.0)	8(2.0)	8(1.5)	ACCEPTED	EQUIVOCAL	11	8(2.0)	9(1.0)	9(2.0)	9(2.0)	9(2.0)
ivquinine	The availability of first line parenteral antimalarial therapy in settings where there is malaria.	ACCEPTED	EQUIVOCAL	29	8(2.0)	8(1.0)	8(1.0)	8(1.0)	8(2.0)	ACCEPTED	ACCEPTED	8	9(1.0)	9(2.0)	9(1.0)	9(1.0)	9(1.0)
canu	The availability of paediatric size cannulae (24FG, 22FG, and 20FG).	ACCEPTED	ACCEPTED	30	8(1.0)	8(0.5)	8(2.0)	8(0.5)	8(2.0)	ACCEPTED	EQUIVOCAL	32	8(2.0)	8(2.0)	8(2.0)	9(2.0)	7(2.0)
zinc	The availability of oral Zinc Sulphate.	ACCEPTED	ACCEPTED	31	8(0.5)	8(1.0)	8(2.0)	8(1.5)	8(1.0)	EQUIVOCAL	EQUIVOCAL	49	7(3.0)	7(4.0)	8(4.0)	7(4.0)	7(5.0)
pen	The availability of Benzyl penicillin (or Ampicillin where this is preferred) for injection.	ACCEPTED	ACCEPTED	32	8(1.5)	7(1.0)	8(1.0)	7(1.0)	8(1.0)	ACCEPTED	ACCEPTED	9	8(1.0)	9(1.0)	9(1.0)	9(1.0)	9(1.0)
ngt	The availability of paediatric size nasogastric tubes (FG6, FG8, and FG10).	ACCEPTED	ACCEPTED	33	8(1.5)	8(1.5)	8(2.0)	7(1.5)	8(1.0)	EQUIVOCAL	EQUIVOCAL	45	7(5.0)	7(3.0)	7(4.0)	8(2.0)	7(4.0)
vitk	The availability of Vitamin K IM injection in a newborn preparation.	ACCEPTED	EQUIVOCAL	34	8(2.5)	7(1.5)	8(2.0)	8(1.5)	8(1.5)	ACCEPTED	EQUIVOCAL	37	7(3.0)	7(3.0)	8(2.0)	8(3.0)	7(3.0)
staff	Adherence to agreed national standards for ratio of beds to number of staff and standards for level of qualifications of nursing and clinical staff on paediatric ward(s).	ACCEPTED	ACCEPTED	36	8(1.0)	8(1.0)	7(2.0)	6(2.5)	8(2.0)	ACCEPTED	ACCEPTED	23	8(1.0)	7(1.0)	8(3.0)	7(3.0)	8(2.0)
thermo	The availability of working thermometers.	ACCEPTED	ACCEPTED	37	7(1.5)	8(2.0)	8(2.0)	9(2.0)	8(3.0)	EQUIVOCAL	EQUIVOCAL	47	7(4.0)	8(3.0)	8(2.0)	8(2.0)	7(4.0)
cot	The availability of an area (cot / bed if need is always limited to 1 infant / child) in the paediatric ward, that can provide near constant temperatures (range 240C-300C) for very sick infants or children with severe malnutrition.	ACCEPTED	EQUIVOCAL	38	8(2.0)	8(1.0)	8(2.0)	7(1.0)	7(1.5)	ACCEPTED	EQUIVOCAL	43	8(2.0)	7(2.0)	8(4.0)	7(4.0)	6(6.0)
bvm	The availability of a combined working Bag Valve and Mask set as a whole. This includes appropriate sized bag valve devices (that must include a 500mls and 1750mls bag for the under 5’s) and an appropriate range of mask sizes (all of sizes 1 to 4).	ACCEPTED	EQUIVOCAL	39	7(2.0)	8(2.0)	9(2.0)	8(1.5)	7(1.5)	ACCEPTED	ACCEPTED	3	8(1.0)	8(2.0)	8(2.0)	8(2.0)	9(1.0)
antistaph	The availability of an antistaphylococcal penicillin e.g. injectable Flucloxacillin.	ACCEPTED	ACCEPTED	40	7(1.0)	7(1.0)	8(1.5)	7(1.5)	7(1.5)	ACCEPTED	EQUIVOCAL	42	8(2.0)	7(3.0)	8(2.0)	7(3.0)	6(3.0)
spacer	The availability of spacers (either commercially manufactured or home-made) that are appropriate for locally available metered doses (spray) of Salbutamol with masks for administration.	ACCEPTED	ACCEPTED	41	8(1.5)	7(1.5)	7(2.0)	8(1.0)	7(1.5)	ACCEPTED	EQUIVOCAL	25	8(2.0)	8(3.0)	8(2.0)	8(3.0)	8(4.0)
iron	The availability of Iron syrup/tablets.	ACCEPTED	ACCEPTED	42	7(1.0)	7(1.5)	7(1.5)	8(1.0)	7(1.5)	EQUIVOCAL	EQUIVOCAL	58	7(2.0)	6(4.0)	8(3.0)	8(4.0)	5(5.0)
givingset	The availability of IV giving sets with chambers and a drop rate of 60 drops (1ml) per minute for paediatric use.	ACCEPTED	ACCEPTED	44	7(1.0)	7(2.0)	8(2.0)	7(1.0)	7(2.0)	ACCEPTED	EQUIVOCAL	28	8(3.0)	8(1.0)	8(2.0)	8(3.0)	8(5.0)
cepha	The availability of a 3rd generation cephalosporin e.g. Ceftraixone.	ACCEPTED	ACCEPTED	46	8(1.5)	8(1.5)	8(2.0)	8(2.0)	7(2.0)	EQUIVOCAL	EQUIVOCAL	61	6(2.0)	7(3.0)	7(5.0)	6(5.0)	4(3.0)
vita	The availability of vitamin A.	ACCEPTED	ACCEPTED	47	7(1.0)	7(2.0)	8(2.0)	7(1.0)	7(2.0)	ACCEPTED	EQUIVOCAL	35	8(2.0)	7(2.0)	8(2.0)	8(2.0)	7(3.0)
chestube	The availability of chest / pleural drainage tubes.	ACCEPTED	EQUIVOCAL	49	7(2.0)	7(1.0)	8(1.5)	7(1.0)	7(2.5)	EQUIVOCAL	EQUIVOCAL	66	7(4.0)	5(4.0)	7(4.0)	6(3.0)	3(5.0)
ivcaf	The availability of IV Chloramphenical.	ACCEPTED	ACCEPTED	51	7(1.0)	8(1.0)	8(2.0)	8(1.5)	7(3.0)	ACCEPTED	ACCEPTED	22	8(1.0)	8(2.0)	8(2.0)	8(2.0)	8(2.0)
muac	The availability of tape measures to assess MUAC	ACCEPTED	EQUIVOCAL	52	7(2.0)	7(3.0)	8(1.5)	8(2.0)	7(3.0)	EQUIVOCAL	EQUIVOCAL	65	6(5.0)	7(5.0)	8(5.0)	7(2.0)	3(5.0)
glucose	The availability of 10% glucose (or 50% with either 5% glucose or water for injection for dilution).	EQUIVOCAL	EQUIVOCAL	55	7(2.0)	7(2.0)	8(1.0)	8(1.5)	7(1.5)	ACCEPTED	ACCEPTED	4	8(1.0)	9(1.0)	8(1.0)	9(1.0)	9(1.0)
couch	The availability of a resuscitation couch (a specific firm bed / couch purposefully identified for resuscitation).	EQUIVOCAL	ACCEPTED	56	7(1.5)	7(1.5)	7(2.5)	7(1.0)	7(3.0)	ACCEPTED	EQUIVOCAL	24	8(2.0)	8(2.0)	8(2.0)	8(2.0)	8(3.0)
oto	The availability of a working otoscope.	EQUIVOCAL	EQUIVOCAL	57	6(2.0)	7(1.0)	7(1.0)	7(1.0)	7(1.0)	EQUIVOCAL	EQUIVOCAL	64	5(2.0)	6(6.0)	8(5.0)	6(6.0)	4(5.0)
ofluco	The availability of oral Fluconazole.	EQUIVOCAL	EQUIVOCAL	59	6(2.0)	7(1.5)	7(2.0)	7(1.0)	6(1.0)	EQUIVOCAL	EQUIVOCAL	59	5(3.0)	5(4.0)	7(2.0)	5(4.0)	4(2.0)
stetho	The availability of stethoscopes.	EQUIVOCAL	EQUIVOCAL	60	6(2.0)	7(2.0)	8(2.0)	7(1.0)	6(1.5)	EQUIVOCAL	ACCEPTED	57	7(1.0)	7(2.0)	7(4.0)	7(4.0)	5(5.0)
ossesous	The availability of specific equipment (a plain needle is not specific equipment) for intra-osseous fluid administration.	EQUIVOCAL	EQUIVOCAL	61	7(2.5)	6(1.5)	7(2.5)	7(1.5)	6(1.5)	ACCEPTED	EQUIVOCAL	31	7(3.0)	7(2.0)	8(3.0)	8(4.0)	7(1.0)
tourch	The availability of a working torch suitable for examining throats and eyes.	EQUIVOCAL	ACCEPTED	62	6(1.5)	6(2.0)	7(1.0)	7(2.0)	6(1.5)	EQUIVOCAL	EQUIVOCAL	55	6(2.0)	7(4.0)	7(4.0)	6(5.0)	5(4.0)
urinbag	The availability of paediatric size urinary catheters and / or urinary bag collection devices.	EQUIVOCAL	EQUIVOCAL	63	6(2.0)	6(1.0)	7(1.5)	7(1.0)	6(2.0)	EQUIVOCAL	EQUIVOCAL	60	6(3.0)	5(4.0)	7(4.0)	5(4.0)	4(3.0)
oralcaf	The availability of oral Chloramphenical.	EQUIVOCAL	EQUIVOCAL	64	7(2.0)	7(1.5)	7(1.5)	7(0.5)	6(2.0)	EQUIVOCAL	ACCEPTED	56	6(1.0)	6(3.0)	7(3.0)	7(4.0)	5(4.0)
distance	Adherence to agreed national standards for physical distance between beds on wards and standard for single occupancy of one bed (to promote hygiene).	EQUIVOCAL	EQUIVOCAL	66	7(2.0)	7(2.5)	7(3.0)	5(2.5)	6(2.0)	EQUIVOCAL	EQUIVOCAL	63	6(3.0)	5(5.0)	8(6.0)	3(3.0)	4(4.0)
hlboard	The availability of height or length boards.	EQUIVOCAL	ACCEPTED	67	6(1.0)	6(2.5)	7(2.0)	7(0.5)	6(2.0)	EQUIVOCAL	EQUIVOCAL	62	4(5.0)	5(6.0)	8(4.0)	5(6.0)	4(4.0)

## Sheet: Organisation2
Go back to introduction
Label	Indicator	Criterion 1	Criterion 2	Rank	Link to outcomes	Relevant	Reliable	Actionable	Priority	Criterion 1	Criterion 2	Rank	Link to outcomes	Relevant	Reliable	Actionable	Priority
organ_3	The presence of a system to prioritize severely ill children and group them together for observation in the ward.	ACCEPTED	ACCEPTED	4	9(1.0)	9(1.0)	9(1.0)	9(1.0)	9(1.0)	ACCEPTED	ACCEPTED	10	9(1.0)	9(1.0)	7(3.0)	9(1.0)	9(2.0)
organ_2	The presence of a triage system in the outpatients department.	ACCEPTED	ACCEPTED	10	9(0.5)	9(0.0)	9(0.0)	9(1.0)	9(1.0)	ACCEPTED	ACCEPTED	5	9(0.0)	9(1.0)	8(3.0)	9(1.0)	9(1.0)
organ_1	The presence of an area in the outpatients section of the hospital that is dedicated to provision of routine and walk-in services for children under 5 years only.	ACCEPTED	ACCEPTED	17	7(1.5)	8(2.0)	8(1.5)	8(2.0)	8(1.0)	ACCEPTED	EQUIVOCAL	39	9(2.0)	8(2.0)	8(4.0)	8(2.0)	7(5.0)
organ_5	Proportion of all admitted children with documentation providing evidence that they were reassessed at least daily (during working days) by a doctor or clinical officer.	ACCEPTED	ACCEPTED	20	8(1.0)	8(1.0)	8(2.0)	8(2.0)	8(1.0)	ACCEPTED	ACCEPTED	15	9(1.0)	8(2.0)	8(2.0)	8(2.0)	8(1.0)
organ_9	The availability of up to date hospital records describing paediatric admissions with diagnosis, age, sex and outcomes.	ACCEPTED	EQUIVOCAL	23	7(2.0)	8(1.0)	8(2.0)	8(1.0)	8(1.0)	EQUIVOCAL	EQUIVOCAL	44	7(6.0)	8(2.0)	8(2.0)	9(2.0)	8(2.0)
organ_11	Record of regular (monthly or more often) mortality / morbidity audit with documentation of action plans resulting from audit.	ACCEPTED	ACCEPTED	28	8(0.0)	8(1.0)	8(2.0)	8(2.0)	8(2.0)	ACCEPTED	EQUIVOCAL	34	8(2.0)	8(2.0)	8(3.0)	8(2.0)	7(2.0)
organ_6	Proportion of children with documentation of all doses and times medication was given by a nurse	ACCEPTED	EQUIVOCAL	35	8(2.0)	8(1.5)	7(2.0)	8(1.5)	8(2.0)	ACCEPTED	EQUIVOCAL	38	9(2.0)	8(2.0)	7(3.0)	7(2.0)	7(4.0)
organ_4	The presence of an area in the outpatients section of the hospital that is dedicated to provision of routine and walk-in services for children under 5 years only.	ACCEPTED	ACCEPTED	43	8(1.5)	8(1.5)	8(2.0)	7(2.0)	7(2.0)	ACCEPTED	EQUIVOCAL	27	8(2.0)	8(4.0)	7(3.0)	9(4.0)	8(4.0)
organ_8	Proportion of children requiring assistance with feeding (including those with severe malnutrition) who have a feeding chart documenting the feeds received appropriately filled.	ACCEPTED	ACCEPTED	45	8(1.5)	8(2.0)	7(1.5)	7(1.0)	7(2.0)	ACCEPTED	EQUIVOCAL	26	9(2.0)	8(2.0)	8(2.0)	9(2.0)	8(4.0)
organ_7	Proportion of children prescribed IV fluids who have documentation of volume and time IV fluids were given by a nurse.	ACCEPTED	ACCEPTED	48	8(1.5)	8(1.5)	7(2.5)	7(1.0)	7(2.0)	ACCEPTED	ACCEPTED	33	9(1.0)	8(2.0)	8(4.0)	8(2.0)	7(2.0)
organ_10	The availability of visible (wallcharts) or personally held written protocols (for the commonest diseases (pneumonia, diarrhoea / dehydration , neonatal sepsis, anaemia , severe malnutrition , malaria & HIV (where the latter two are endemic).	ACCEPTED	ACCEPTED	50	7(1.0)	8(0.5)	8(1.0)	8(1.0)	7(2.5)	ACCEPTED	EQUIVOCAL	29	8(2.0)	8(2.0)	8(2.0)	8(2.0)	8(2.0)
organ_13	Proportion of children admitted to the ‘priority’ area of the ward because of the severity of illness that are reviewed on the ward within 6 hours of admission and daily including at the weekends.	ACCEPTED	ACCEPTED	53	8(1.0)	8(1.0)	7(2.0)	7(2.0)	6(2.0)	ACCEPTED	ACCEPTED	18	8(1.0)	8(2.0)	8(2.0)	8(1.0)	8(2.0)
organ_12	A policy and observed practice allowing the presence of a care-taker to be permanently with the child.	ACCEPTED	EQUIVOCAL	54	8(2.0)	8(1.0)	7(3.0)	7(1.0)	6(3.0)	ACCEPTED	EQUIVOCAL	40	8(3.0)	7(3.0)	8(4.0)	8(3.0)	7(6.0)
organ_14	Proportion of children with a severe or very disease classification with the times of admission and first appropriate treatment documented.	EQUIVOCAL	EQUIVOCAL	58	7(2.0)	7(2.0)	6(3.0)	7(2.0)	6(1.0)	ACCEPTED	EQUIVOCAL	41	8(2.0)	8(2.0)	8(3.0)	8(2.0)	6(2.0)
organ_15	The availability of a suitable playground for sick children.	EQUIVOCAL	ACCEPTED	65	6(1.5)	6(2.0)	7(1.5)	6(2.0)	6(2.0)
organ_15	The availability of suitable / simple toys for sick children.	EQUIVOCAL	EQUIVOCAL	68	6(2.0)	6(2.0)	7(1.5)	7(1.0)	6(2.5)

## Sheet: general
Go back to introduction
		International										Local
Label	Indicator	Criterion 1	Criterion 2	Rank	Link to outcomes	Relevant	Reliable	Actionable	Priority	Feasible currently	Feasible with improvements	Criterion 1	Criterion 2	Rank	Link to outcomes	Relevant	Reliable	Actionable	Priority	Feasible currently	Feasible with improvement
general_4	The proportion of children described as unable to feed / drink or with AVPU<V who are prescribed an appropriate fluid or feed regimen.	ACCEPTED	ACCEPTED	10	8(0.5)	8(1.0)	8(1.0)	8(1.0)	7(1.5)	7(1.0)	8(1.0)	ACCEPTED	EQUIVOCAL	29	8(2.0)	7(2.0)	7(2.0)	7(1.0)	6(4.0)	7(3.0)	8(2.0)
general_2	The proportion of children who have documentation that they were clinically assessed (wasting or oedema of Kwashiokor) or assessed with MUAC or WHZ for severe malnutrition.	ACCEPTED	ACCEPTED	29	8(1.5)	8(0.5)	8(1.0)	8(0.5)	7(1.0)	7(2.0)	8(2.0)	ACCEPTED	ACCEPTED	8	7(0.0)	7(0.0)	7(1.0)	7(1.0)	7(4.0)	7(0.0)	7(1.0)
general_1	The proportion of admitted children with documentation of assessment for ‘danger signs’ – these include convulsions, cyanosis, grunting , acidotic breathing, weak pulse, capillary refill, consciouness level (AVPU score) (in)ability to drink, neck stiffness or bulging fontanelle.	ACCEPTED	ACCEPTED	45	8(1.5)	8(1.5)	7(1.0)	7(1.0)	7(2.0)	6(2.0)	7(1.0)	EQUIVOCAL	EQUIVOCAL	62	7(3.0)	7(1.0)	7(4.0)	7(0.0)	6(3.0)	6(3.0)	7(1.0)
general_5	The proportion of Diazepam prescriptions for convulsions that are of the correct dose (iv or rectal doses according to national guidelines).	ACCEPTED	ACCEPTED	48	7(1.0)	7(0.5)	7(0.0)	7(0.0)	6(1.0)	6(2.0)	7(2.0)	ACCEPTED	EQUIVOCAL	42	7(2.0)	7(1.0)	7(2.0)	8(2.0)	6(4.0)	7(5.0)	7(2.0)
general_6	The proportion of prescriptions for injection Phenobarbitone that are the correct dose.	ACCEPTED	ACCEPTED	53	7(1.0)	7(1.0)	7(1.5)	7(1.5)	6(2.0)	6(2.0)	6(3.0)	ACCEPTED	EQUIVOCAL	51	7(3.0)	7(2.0)	7(3.0)	8(2.0)	6(3.0)	6(5.0)	7(3.0)
general_3	The proportion of all children with a severe (dehydration / malaria / neonatal sepsis) or very severe (pneumonia / meningitis) illness classification, or an active convulsion without a glucose measurement given intravenous glucose presumptively.	ACCEPTED	ACCEPTED	55	7(0.0)	7(1.0)	7(1.5)	7(1.0)	6(1.0)	6(3.0)	7(1.0)	EQUIVOCAL	EQUIVOCAL	53	7(3.0)	7(2.0)	7(3.0)	7(1.0)	5(4.0)	7(2.0)	8(1.0)
general_8	The proportion of admitted infants for whom it is documented that the mother received breast-feeding advice / counselling.	EQUIVOCAL	ACCEPTED	61	6(1.0)	7(0.5)	6(1.5)	6(1.0)	6(2.0)	6(1.5)	6(2.0)
general_7	The proportion of admitted children with a clearly documented prior treatment history.	EQUIVOCAL	ACCEPTED	69	6(1.0)	6(3.0)	6(2.0)	7(3.0)	5(2.0)	5(3.0)	6(2.0)	EQUIVOCAL	ACCEPTED	55	7(1.0)	7(1.0)	6(3.0)	7(2.0)	5(3.0)	7(2.0)	7(3.0)

## Sheet: Cough_DIB_wheeze
Go back to introduction
		International										Local
Label	Indicator	Criterion 1	Criterion 2	Rank	Link to outcomes	Relevant	Reliable	Actionable	Priority	Feasible currently	Feasible with improvements	Criterion 1	Criterion 2	Rank	Link to outcomes	Relevant	Reliable	Actionable	Priority	Feasible currently	Feasible with improvement
cough_6	The proportion of children with pneumonia prescribed antibiotics at correct doses (correct dose is defined as weight appropriate dose according to WHO or local guidelines with a ± 20% range of acceptability).	ACCEPTED	ACCEPTED	4	8(1.0)	8(1.0)	8(1.5)	8(1.0)	7(1.0)	7(0.0)	7(1.0)	ACCEPTED	EQUIVOCAL	18	8(2.0)	8(2.0)	7(2.0)	8(2.0)	7(1.0)	7(2.0)	8(2.0)
cough_14	The proportion of children prescribed oxygen correctly (including route device and flow rate).	ACCEPTED	ACCEPTED	21	7(1.0)	8(1.0)	7(1.0)	7(1.0)	7(2.0)	7(1.0)	7(1.0)	EQUIVOCAL	EQUIVOCAL	67	7(2.0)	7(3.0)	6(4.0)	7(3.0)	5(3.0)	4(4.0)	7(3.0)
cough_12	The proportion of children with severe or very severe asthma correctly prescribed a steroid (including route of administration dose and frequency).	ACCEPTED	ACCEPTED	27	8(1.0)	7(1.0)	7(0.0)	7(0.5)	6(2.0)	7(1.0)	7(2.0)	ACCEPTED	EQUIVOCAL	46	8(2.0)	8(2.0)	7(2.0)	8(2.0)	6(3.0)	6(4.0)	7(2.0)
cough_4	The proportion of children with a diagnosis of pneumonia who are correctly classified as having pneumonia severe pneumonia or very severe pneumonia (The correctness of classification must be based on documentation of appropriate supporting signs).	ACCEPTED	ACCEPTED	30	7(1.0)	7(1.0)	7(1.0)	7(0.5)	7(1.0)	7(2.0)	7(0.0)	ACCEPTED	EQUIVOCAL	47	7(2.0)	7(2.0)	6(4.0)	7(3.0)	6(4.0)	6(4.0)	7(2.0)
cough_13	The proportion of children requiring oxygen (i.e. children with cyanosis or other signs of very severe pneumonia/asthma including grunting / head nodding / inability to drink or breastfeed / AVPU<A) actually prescribed oxygen	ACCEPTED	ACCEPTED	36	9(1.0)	9(1.0)	8(2.0)	8(1.5)	8(1.0)	7(3.0)	8(1.0)	ACCEPTED	EQUIVOCAL	31	8(2.0)	8(2.0)	7(3.0)	8(2.0)	7(2.0)	7(3.0)	7(2.0)
cough_5	The proportion of children with pneumonia given antibiotic treatment appropriate to the severity classification (pneumonia = amoxicillin or Co-trimoxazole; severe pneumonia = penicillin / ampicillin im/iv; very severe pneumonia = penicillin/ampicillin im/iv + gentamicin OR chloramphenical alone). Note: this ignored issues of HIV	ACCEPTED	ACCEPTED	37	8(1.0)	8(0.5)	8(1.0)	8(1.0)	8(1.0)	7(3.0)	8(1.0)	ACCEPTED	EQUIVOCAL	43	7(2.0)	9(2.0)	8(2.0)	8(2.0)	7(3.0)	7(6.0)	8(3.0)
cough_10	The proportion of children with possible asthma who are adequately assessed (including documentation of respiratory rate indrawing cyanosis (or oxygen saturation) ability to drink lethargy or level of consciousness) to allow for classification of severity	ACCEPTED	ACCEPTED	41	7(1.5)	7(1.5)	7(2.0)	6(2.0)	6(2.0)	6(1.0)	6(1.0)	ACCEPTED	EQUIVOCAL	50	8(2.0)	8(2.0)	7(4.0)	8(1.0)	6(3.0)	6(5.0)	7(2.0)
cough_11	The proportion of children with severe or very severe asthma correctly prescribed an inhaled bronchodilator (including route of administration dose and frequency).	ACCEPTED	ACCEPTED	42	8(1.0)	7(1.0)	7(1.0)	7(0.5)	6(2.0)	6(1.0)	6(1.0)	ACCEPTED	EQUIVOCAL	44	8(2.0)	8(2.0)	7(3.0)	7(2.0)	6(2.0)	7(6.0)	7(2.0)
cough_9	The proportion of children aged > 1 year with wheeze who are provided with treatment for asthma or who have an alternative clinical diagnosis made that accounts for the wheeze and makes treatment unnecessary.	ACCEPTED	ACCEPTED	43	7(1.0)	7(0.5)	6(1.0)	7(1.0)	5(3.0)	6(1.0)	6(2.0)	EQUIVOCAL	EQUIVOCAL	66	6(2.0)	6(2.0)	5(2.0)	7(2.0)	5(3.0)	5(3.0)	5(1.0)
cough_3	A composite indicator was used the proportion of children with either cough or difficulty breathing with a complete and documented assessment for pneumonia. This includes respiratory rate, indrawing, cyanosis (or oxygen saturation), ability to drink lethargy or level of consciousness	ACCEPTED	ACCEPTED	46	8(1.0)	8(1.0)	8(1.0)	7(1.0)	7(2.0)	6(2.0)	7(1.0)	EQUIVOCAL	EQUIVOCAL	61	8(2.0)	7(2.5)	7(2.0)	7(1.5)	6(2.0)	7(4.0)	7(1.0)
cough_8	A composite indicator of correct documentation, correct classification and treatment appropriate to classification and the correct doses of treatment for children with asthma.	ACCEPTED	ACCEPTED	52	8(1.0)	7(1.5)	7(1.5)	7(2.0)	6(2.0)	6(2.0)	6(2.0)	ACCEPTED	EQUIVOCAL	48	7(2.0)	7(3.0)	7(1.0)	8(2.5)	5(1.0)	6(4.0)	7(3.0)
cough_1	A composite indicator of correct documentation , correct classification and correct treatment (dose, frequency and route) appropriate to the severity classification for children with pneumonia, severe pneumonia and very severe pneumonia.	ACCEPTED	EQUIVOCAL	57	8(2.0)	8(2.0)	7(2.0)	7(2.0)	7(2.0)	6(3.0)	7(2.0)	ACCEPTED	ACCEPTED	36	8(1.0)	8(1.0)	7(1.0)	7(1.0)	7(2.0)	7(4.0)	7(0.0)
cough_2	The proportion of children with the presence or absence of cough or difficulty in breathing recorded in their medical notes.	EQUIVOCAL	EQUIVOCAL	59	7(2.5)	7(2.0)	7(2.0)	7(1.0)	6(2.0)	7(1.0)	7(1.0)	ACCEPTED	ACCEPTED	12	7(1.0)	7(1.0)	7(1.0)	7(1.0)	6(4.0)	7(1.0)	7(2.0)
cough_15	The proportion of children with cough who have the duration of the cough documented	EQUIVOCAL	EQUIVOCAL	60	6(2.0)	7(1.5)	6(2.0)	7(1.5)	6(3.0)	6(1.5)	7(2.5)	EQUIVOCAL	EQUIVOCAL	58	6(4.0)	6(4.0)	6(5.0)	7(4.0)	5(3.0)	7(5.0)	7(3.0)
cough_7	The proportion of children with severe or very severe pneumonia tested for HIV (in settings with HIV) within 24 hours of admission.	EQUIVOCAL	ACCEPTED	62	7(1.5)	7(2.0)	7(2.0)	7(1.5)	7(1.0)	6(2.0)	7(2.0)	EQUIVOCAL	EQUIVOCAL	59	7(4.0)	7(2.0)	8(2.0)	7(3.0)	8(4.0)	7(6.0)	7(2.0)

## Sheet: fever_malaria_meningitis
Go back to introduction
		International										Local
Label	Indicator	Criterion 1	Criterion 2	Rank	Link to outcomes	Relevant	Reliable	Actionable	Priority	Feasible currently	Feasible with improvements	Criterion 1	Criterion 2	Rank	Link to outcomes	Relevant	Reliable	Actionable	Priority	Feasible currently	Feasible with improvement
fever_6	The proportion of children with fever in a malaria endemic area who are investigated for malaria (with either a blood slide or rapid test).	ACCEPTED	ACCEPTED	5	7(1.0)	8(1.0)	7(1.5)	7(0.5)	7(3.0)	7(0.0)	7(1.0)	ACCEPTED	EQUIVOCAL	49	7(2.0)	8(1.0)	7(2.0)	7(1.0)	7(3.0)	6(5.0)	7(2.0)
fever_5	The proportion of children with malaria prescribed treatment antimalarial that is appropriate to the clinician’s classification of severity and local guidelines (correct drug choice dose and frequency)	ACCEPTED	ACCEPTED	6	8(0.0)	8(0.5)	8(0.5)	8(0.5)	8(1.0)	7(1.0)	8(1.0)	ACCEPTED	EQUIVOCAL	41	8(2.0)	7(2.0)	7(3.0)	7(2.0)	7(3.0)	7(5.0)	7(2.0)
fever_2	The proportion of children with the presence or absence of fever recorded in their medical notes.	ACCEPTED	ACCEPTED	11	8(1.0)	8(0.5)	8(1.5)	8(1.0)	7(2.0)	7(1.0)	8(1.0)	EQUIVOCAL	EQUIVOCAL	56	7(2.0)	7(1.0)	7(2.0)	7(1.0)	5(4.0)	7(3.0)	7(1.0)
fever_7	The proportion of children with a primary diagnosis of malaria in whom the diagnosis is supported by a positive blood slide / rapid test for malaria.	ACCEPTED	ACCEPTED	12	7(1.5)	8(1.0)	8(1.5)	7(1.0)	7(2.0)	7(1.0)	8(1.0)	EQUIVOCAL	EQUIVOCAL	54	7(2.0)	7(1.0)	7(3.0)	7(1.0)	6(2.0)	7(2.0)	7(2.0)
fever_11	The proportion of children with a diagnosis of meningitis prescribed correct antibiotics (first line appropriate for context or second line if known to have failed prior treatment) in correct doses.	ACCEPTED	ACCEPTED	13	9(0.0)	9(0.5)	9(1.0)	9(1.0)	7(3.0)	7(1.0)	8(2.0)	ACCEPTED	ACCEPTED	3	8(1.0)	8(1.0)	8(2.0)	8(2.0)	8(3.0)	8(2.0)	8(2.0)
fever_1	A composite indicator of correct documentation correct classification and correct treatment (dose route frequency) appropriate to classification for children with a diagnosis of malaria.	ACCEPTED	ACCEPTED	14	8(0.0)	8(1.5)	8(1.0)	7(0.5)	7(0.0)	7(1.0)	7(0.0)	ACCEPTED	EQUIVOCAL	34	7(3.0)	8(2.0)	7(3.0)	8(3.0)	7(2.0)	7(3.0)	7(3.0)
fever_9	The proportion of children with fever and at least one documented sign amongst: neck stiffness / bulging fontanel, multiple convulsions / partial convulsions / non-febrile convulsions, altered consciousness persisting 1 hour post-convulsion (AVPU<A), with a diagnosis of possible meningitis.	ACCEPTED	ACCEPTED	16	8(1.0)	8(1.0)	8(1.5)	8(1.0)	7(1.0)	7(1.0)	7(1.0)	ACCEPTED	ACCEPTED	38	8(1.0)	8(2.0)	7(3.0)	7(2.0)	7(3.0)	7(4.0)	7(2.0)
fever_4	The proportion of children who have a diagnosis of malaria who had the severity of their malaria illness (severe or non-severe) classified correctly based on the documented clinical signs.	ACCEPTED	ACCEPTED	18	7(1.0)	8(1.0)	7(1.0)	7(1.0)	7(1.0)	7(1.0)	7(1.0)	ACCEPTED	EQUIVOCAL	11	8(2.0)	7(2.0)	7(3.0)	7(2.0)	7(2.0)	7(1.0)	7(2.0)
fever_10	The proportion of children with above definition of possible meningitis with either an LP performed or documented contra-indication to LP. Note: definition of LP performed = results or written confirmation of procedure present in the medical record.	ACCEPTED	ACCEPTED	32	8(1.5)	8(1.5)	8(1.5)	7(1.0)	7(2.0)	7(2.0)	7(1.0)	ACCEPTED	EQUIVOCAL	4	7(3.0)	8(2.0)	8(3.0)	8(2.0)	8(5.0)	8(3.0)	8(2.0)
fever_3	A composite indicator of the proportion of children with a diagnosis of malaria assessed completely. This includes acidotic breathing degree of pallor, ability to drink or sit up unaided (as a measure of prostration or lethargy) and, level of consciousness.	ACCEPTED	ACCEPTED	39	8(1.0)	8(1.0)	7(0.0)	7(0.5)	7(0.0)	6(1.0)	7(1.0)	ACCEPTED	ACCEPTED	33	7(1.0)	8(2.0)	7(2.0)	7(1.0)	6(5.0)	7(3.0)	7(2.0)
fever_8	For severe anaemia +/- malaria the proportion of those with any indication of respiratory distress receiving a blood transfusion of correct volume within 4 hours of admission.	ACCEPTED	ACCEPTED	50	8(1.5)	8(1.0)	8(1.0)	7(1.5)	6(2.0)	6(2.0)	7(2.0)	ACCEPTED	EQUIVOCAL	45	7(2.0)	7(1.0)	7(3.0)	7(0.0)	7(2.0)	6(2.0)	7(3.0)
fever_13	Proportion of children with fever in whom the urine is tested for infection.	EQUIVOCAL	ACCEPTED	64	7(1.0)	7(1.5)	7(1.0)	6(1.0)	6(1.5)	6(2.0)	7(3.0)	EQUIVOCAL	EQUIVOCAL	63	7(3.0)	6(2.0)	7(3.0)	7(2.0)	4(4.0)	6(3.0)	7(2.0)
fever_12	Proportion of children with a negative malaria test who only have a diagnosis of and treatment for malaria (in other words the indicator suggest and absence of effort to make an alternative diagnosis and for this indicator higher quality is represented by a low proportion)	EQUIVOCAL	EQUIVOCAL	67	6(2.0)	6(1.5)	6(2.0)	6(1.5)	6(2.0)	6(2.5)	7(1.5)	EQUIVOCAL	EQUIVOCAL	64	7(4.0)	6(4.0)	6(4.0)	6(3.0)	6(4.0)	6(3.0)	7(3.0)
fever_14	The proportion of febrile children in whom there is documented examination of the skin for rash etc.	EQUIVOCAL	EQUIVOCAL	68	6(2.0)	6(1.5)	6(1.5)	6(1.5)	5(2.0)	6(1.5)	6(2.0)	EQUIVOCAL	EQUIVOCAL	65	6(3.0)	6(4.0)	6(3.0)	7(4.0)	5(4.0)	6(3.0)	7(4.0)

## Sheet: Diarrhoea & dehydration
Go back to introduction
		International										Local
Label	Indicator	Criterion 1	Criterion 2	Rank	Link to outcomes	Relevant	Reliable	Actionable	Priority	Feasible currently	Feasible with improvements	Criterion 1	Criterion 2	Rank	Link to outcomes	Relevant	Reliable	Actionable	Priority	Feasible currently	Feasible with improvement
dnd_7	The proportion of children with dehydration prescribed treatment (including right fluid type volume and rate) that is appropriate to their classification (including shock / severe and some dehydration) and weight.	ACCEPTED	ACCEPTED	9	9(1.0)	9(1.0)	8(2.0)	8(1.0)	7(1.0)	7(1.0)	8(1.0)	ACCEPTED	EQUIVOCAL	28	8(2.0)	8(2.0)	7(3.0)	8(2.0)	7(5.0)	7(3.0)	8(2.0)
dnd_9	The proportion of children with bloody diarrhoea given correct antibiotic (as recommended by the national guidelines).	ACCEPTED	ACCEPTED	15	8(0.5)	8(1.0)	8(1.0)	8(1.0)	7(1.0)	7(1.0)	7(0.0)	ACCEPTED	EQUIVOCAL	35	8(3.0)	7(2.0)	7(3.0)	8(2.0)	6(3.0)	7(3.0)	7(3.0)
dnd_2	A composite indicator of the proportion of children assessed completely. This include skin turgor , sunken eyes level of consciousness, ability to drink / breastfeed or sit, capillary refill, peripheral skin temperature and temperature gradient, presence of weak (absent) peripheral pulses, presence of acidotic breathing, irritability, urine output, malnutrtion	ACCEPTED	ACCEPTED	17	7(1.0)	8(1.0)	7(1.0)	7(1.0)	7(1.0)	7(1.0)	7(1.0)	ACCEPTED	EQUIVOCAL	16	8(3.0)	7(2.0)	7(3.0)	7(2.0)	7(3.0)	7(2.0)	8(3.0)
dnd_8	The proportion of diarrhoea cases prescribed Zinc (where this is national policy) at correct dose for age.	ACCEPTED	ACCEPTED	19	8(1.0)	8(1.0)	8(1.0)	8(1.0)	7(2.0)	7(1.0)	7(1.0)	ACCEPTED	EQUIVOCAL	22	7(2.0)	7(3.0)	7(2.0)	7(3.0)	7(4.0)	7(2.0)	7(2.0)
dnd_4	The proportion of children with diarrhoea who have documentation of whether or not there is blood in the stool.	ACCEPTED	ACCEPTED	22	7(1.0)	7(1.0)	7(2.0)	7(1.0)	7(2.0)	7(1.0)	7(1.0)	ACCEPTED	ACCEPTED	21	8(1.0)	7(2.0)	7(2.0)	7(1.0)	7(2.0)	7(2.0)	7(2.0)
dnd_1	A composite indicator of the proportion of children with diarrhoea and dehydration with correct documentation, correct classification(no, some, severe dehydration or shock) and treatment appropriate to classification.	ACCEPTED	ACCEPTED	23	8(1.0)	8(0.5)	7(1.5)	7(1.5)	7(2.0)	7(1.0)	7(1.0)	ACCEPTED	ACCEPTED	1	9(1.0)	9(1.0)	8(3.0)	8(2.0)	8(3.0)	8(2.0)	9(1.0)
dnd_5	The proportion of children who have a diagnosis of dehydration who were classified as having either no or some or severe dehydration or shock.	ACCEPTED	ACCEPTED	25	8(1.5)	8(1.0)	7(0.5)	8(1.0)	7(2.0)	7(1.0)	7(1.0)	ACCEPTED	ACCEPTED	9	8(1.0)	8(2.0)	8(2.0)	8(2.0)	8(2.0)	7(1.0)	8(2.0)
dnd_6	The proportion of children with a diagnosis of dehydration for whom documented signs support the dehydration classification assigned.	ACCEPTED	ACCEPTED	38	8(1.0)	8(0.5)	8(2.0)	8(1.0)	7(1.0)	7(3.0)	7(1.0)	EQUIVOCAL	EQUIVOCAL	57	7(3.0)	7(3.0)	7(3.0)	7(2.0)	5(4.0)	7(3.0)	7(1.0)
dnd_11	The proportion of mothers of breast-feeding children with diarrhoea / dehydration encouraged to continue breastfeeding throughout or as soon as the child is well enough.*	ACCEPTED	ACCEPTED	56	8(0.5)	8(1.0)	7(2.0)	8(1.0)	6(2.0)	6(3.0)	7(1.0)	ACCEPTED	EQUIVOCAL	37	8(2.0)	7(2.0)	7(2.0)	8(2.0)	7(5.0)	7(4.0)	7(1.0)
dnd_10	The proportion of children with dehydration with documented re-assessment as appropriate (at 3, 4 or 6 after commencement of treatment hours).	ACCEPTED	ACCEPTED	58	8(0.5)	8(1.0)	7(1.5)	7(1.0)	6(1.0)	6(3.0)	7(2.0)	ACCEPTED	ACCEPTED	2	9(1.0)	9(1.0)	9(2.0)	9(2.0)	8(4.0)	8(2.0)	9(1.0)
dnd_3	The proportion of admitted children in whom a presence / absence of a history of diarrhoea is documented.	EQUIVOCAL	ACCEPTED	63	6(1.0)	7(1.0)	7(1.0)	7(1.5)	6(1.0)	6(2.0)	7(2.0)	EQUIVOCAL	EQUIVOCAL	52	6(3.0)	7(3.0)	7(2.0)	7(1.0)	4(4.0)	7(1.0)	7(2.0)

## Sheet: Malnutrition
Go back to introduction
		International										Local
Label	Indicator	Criterion 1	Criterion 2	Rank	Link to outcomes	Relevant	Reliable	Actionable	Priority	Feasible currently	Feasible with improvements	Criterion 1	Criterion 2	Rank	Link to outcomes	Relevant	Reliable	Actionable	Priority	Feasible currently	Feasible with improvement
malnut_7	The proportion of children in HIV endemic areas with a diagnosis of severe malnutrition who are tested for HIV as an inpatient.	ACCEPTED	ACCEPTED	2	8(1.5)	8(0.5)	8(1.0)	8(1.5)	8(1.0)	8(1.0)	8(1.0)	ACCEPTED	EQUIVOCAL	26	7(3.0)	7(2.0)	7(2.0)	8(2.0)	7(2.0)	7(3.0)	8(2.0)
malnut_6	The proportion of children with a diagnosis of severe malnutrition prescribed appropriate parenteral antibiotics.	ACCEPTED	ACCEPTED	8	8(1.0)	8(1.0)	8(1.0)	8(1.0)	7(0.0)	7(1.0)	8(1.0)	ACCEPTED	EQUIVOCAL	32	8(2.0)	7(2.0)	7(3.0)	7(2.0)	7(5.0)	7(3.0)	7(2.0)
malnut_3	The proportion of children with a diagnosis of severe malnutrition receiving Vitamin A on admission.	ACCEPTED	EQUIVOCAL	20	7(2.0)	8(1.0)	8(1.0)	8(2.0)	7(2.0)	7(1.0)	7(1.0)	ACCEPTED	EQUIVOCAL	10	8(3.0)	8(2.0)	8(2.0)	8(2.0)	8(2.0)	7(1.0)	8(2.0)
malnut_8	The proportion of children with a diagnosis of severe malnutrition and dehydration prescribed appropriate rehydration fluid (ReSoMal or other low Sodium fluid e.g. half strength Darrows with potassium supplementation).	ACCEPTED	ACCEPTED	26	8(1.0)	8(1.5)	8(1.0)	8(1.5)	6(3.0)	7(1.0)	7(1.0)	ACCEPTED	ACCEPTED	40	8(1.0)	8(1.0)	7(1.0)	8(1.0)	7(3.0)	7(5.0)	7(2.0)
malnut_5	The proportion of children with a diagnosis of severe malnutrition prescribed the correct feed in the recommended volume and frequency.	ACCEPTED	ACCEPTED	28	8(1.0)	8(1.0)	8(2.0)	8(2.0)	7(1.0)	7(2.0)	8(1.0)	ACCEPTED	ACCEPTED	5	8(1.0)	8(1.0)	8(2.0)	8(2.0)	7(5.0)	8(3.0)	8(2.0)
malnut_10	Proportion of children with severe malnutrition with documented weights at least 3 times weekly AND for those with oedema documentation of oedema resolution.	ACCEPTED	ACCEPTED	34	8(1.5)	8(1.0)	8(1.0)	7(1.0)	7(2.5)	7(2.0)	7(1.0)	ACCEPTED	EQUIVOCAL	30	8(4.0)	8(2.0)	8(3.0)	8(2.0)	6(5.0)	7(3.0)	8(2.0)
malnut_4	The proportion of children with a diagnosis of severe malnutrition treated for hypoglaecimia (either by dextrose or early feeding).	ACCEPTED	EQUIVOCAL	40	8(2.0)	8(2.0)	8(2.0)	8(1.5)	7(1.0)	6(1.0)	7(1.0)	ACCEPTED	ACCEPTED	13	8(1.0)	8(2.0)	8(2.0)	8(2.0)	7(3.0)	7(2.0)	8(2.0)
malnut_1	A composite indicator in place of the separate indicators : the proportion of children admitted with severe malnutrition in whom documentation confirms that admission management was in accordance with the following aspects of the 10 steps treatment approach (only steps 1-7 are related to admission care):1)Treatment of hypoglycaemia with either dextrose or immediate feeding ; 2)Temperature measure…	ACCEPTED	ACCEPTED	44	8(0.5)	8(1.0)	8(2.0)	7(2.0)	7(1.0)	6(2.0)	7(0.5)	ACCEPTED	EQUIVOCAL	27	9(2.0)	9(2.0)	8(2.0)	9(2.0)	7(3.0)	7(3.0)	8(2.0)
malnut_11	Proportion of children with severe malnutrition in whom temperature and blood glucose are monitored at least 6 hourly for the first 72 hours.	ACCEPTED	ACCEPTED	47	7(0.5)	7(0.5)	7(2.0)	7(2.0)	6(2.0)	6(2.0)	7(1.5)	ACCEPTED	EQUIVOCAL	7	8(2.0)	8(2.0)	8(2.0)	8(2.0)	7(5.0)	8(5.0)	8(2.0)
malnut_2	The proportion of children with a diagnosis of severe malnutrition receiving supplemental potassium (where ready to use foods (RTUF)/ milks are not available).	ACCEPTED	ACCEPTED	49	7(1.0)	7(1.0)	7(1.5)	7(1.0)	6(2.0)	6(2.0)	7(2.0)	ACCEPTED	EQUIVOCAL	14	8(2.0)	7(2.0)	8(3.0)	7(2.0)	7(4.0)	7(2.0)	8(2.0)
malnut_12	Proportion of severe malnutrition cases in whom it is documented that the care taker receives nutritional counselling and / or counselling on birth spacing etc.	ACCEPTED	ACCEPTED	51	7(1.0)	7(1.5)	7(1.0)	7(2.5)	6(2.0)	6(2.0)	7(2.5)
malnut_9	The proportion of children with a diagnosis of severe malnutrition on admission who receive mandatory NGT (rather than primarily oral) feeding.	EQUIVOCAL	ACCEPTED	66	6(1.0)	6(1.0)	6(1.5)	6(1.5)	5(1.0)	6(2.0)	6(2.0)	EQUIVOCAL	EQUIVOCAL	60	6(4.0)	7(2.0)	7(3.0)	7(3.0)	3(2.0)	7(4.0)	7(0.0)

[truncated: 1 more sheets: Neonate]
