# Supplementary material for: Development of paediatric quality of inpatient care indicators for low-income countries - A Delphi study
Source: BMC Pediatr. 2010 Dec 14;10:90. doi: 10.1186/1471-2431-10-90 (PMC3022793; doi:10.1186/1471-2431-10-90)
Supplement: Additional file 3 — Composite indicators and other questions. This excel spreadsheet provides the number of experts supporting a composite indicator and scores given for additional questions mentioned in the text. [file 1471-2431-10-90-S3.XLS]

## Sheet: Introduction
Introduction
This additional file contains information on the composites indicators and additional questions . Click on link to view specific worksheet
Summary of composites
Expert opinion on composites indicators for cough/pneumonia/asthma
Expert opinion on composites indicators for fever/malaria
Expert opinion on composites indicators for diarrhoea and dehydration
Expert opinion on composites indicators for neonatal care
Expert opinion on composites indicators for oxygen equipment
Summary of additional questions asked

## Sheet: Summary of composites
Go back to introduction
Indicator	International		Local
	N(%)	Feasibility	N(%)	Feasibility
Composite indicator of proportion of children with cough and DIB adequately assessed.	12/16(75)	No	10/11(90)	Yes
A composite indicator of correct documentation, classification, and treatment appropriate to the severity classification for children with pneumonia. †	6/15(40)	No	5/11(45)	No
Composite indicator of correct documentation, classification, and treatment appropriate to classification for children with asthma.	10/15(67)	No	6/11(54)	No
Composite indicator of proportion of children with fever adequately assessed.	13/16(81)	No	3/8(73)	Yes
Composite indicator of correct documentation, classification, and treatment for children with malaria.	10/15(67)	Yes	7/11(63)	Yes
Composite indicator of proportion of children with diarrhoea and dehydration adequately assessed.	12/16(75)	Yes	7/10(70)	Yes
Composite indicator of proportion of sick neonates adequately assessed.	12/14(86)	No	5/11(45)	Yes
A composite indicator of the proportion of children admitted with severe malnutrition in whom documentation confirms that admission management was in accordance with the 10 steps treatment approach (only steps 1-7 are related to admission care)¶	na	No	na	Yes
Composite of the availability of a combined oxygen administration system including source and delivery system.	10/14(71)	na	8/11(72)	na
Notes: The indicators were rated on a scale of 1-9.Findings in this table are based on respective final rounds (round 3 for the international panel and round 2 for the local panel). The denominator represents the number of experts who provided a response, 16 and 15 experts participated in final rounds international and local panel respectively. Feasibility here refers to feasibility of data colle…

## Sheet: Cough
Go back to introduction
Cough/Difficulty in breathing
Local Panel
	Round 1		Round 2
Clinical signs to be monitored	in addition to composite	instead of composite	in addition to composite	instead of composite
Respiratory rate	11/13(84)	2/13(15)	7/8(88)	1/8(13)
Cyanosis	10/12(83)	2/12(17)	6/7(86)	1/7(14)
Indrawing	11/13(85)	2/13(15)	7/8(88)	1/8(13)
Unable to drink	11/13(85)	2/13(15)	7/8(88)	1/8(13)
AVPU	11/13(85)	2/13(15)	7/8(88)	1/8(13)
Head nodding	5/9(56)	4/9(44)	3/5(60)	2/5(40)
Grunting	10/14(71)	4/14(29)	6/9(67)	3/9(33)
Pulse Oximetry	4/9(44)	5/9(56)	2/5(40)	3/5(60)
Flaring of nasal	4/8(50)	4/8(50)	1/4(25)	3/4(75)
Stridor	10/13(77)	3/13(23)	6/8(75)	2/8(25)
Other
Composite indicator of proportion of children with cough and DIB adequately assessed.	13/16(81)		10/11(90)
A composite indicator of correct documentation ,classification, and treatment appropriate to the severity classification for children with pneumonia.†	6/12(50)		5/11(45)
Composite indicator of correct documentation, classification, and treatment appropriate to classification for children with asthma.	9/15(60)		6/11(55)
International Panel			n/N(%)
	Round 1		Round 2		Round 3
Clinical signs to be monitored	in addition to composite	instead of composite	in addition to composite	instead of composite	in addition to composite	instead of composite
Respiratory rate	8/13(62)	5/13(38)	9/14(64)	5/14(36)	6/10(60)	4/10(40)
Cyanosis	5/8(63)	3/8(37)	5/8(63)	3/8(38)	3/6(50)	3/6(50)
Indrawing	6/11(55)	5/11(45)	7/11(64)	4/11(36)	5/8(63)	3/8(38)
Unable to drink	7/11(64)	4/11(36)	7/10(70)	3/10(30)	5/9(56)	4/9(44)
AVPU	9/13(69)	4/13(31)	10/13(77)	3/13(23)	7/9(78)	2/9(22)
Head nodding	3/6(50)	3/6(50)	3/6(50)	3/6(50)	3/4(75)	1/4(25)
Grunting	4/9(44)	5/9(56)	5/8(63)	3/8(37)	3/4(75)	1/4(25)
Pulse Oximetry	1		6/10(60)	4/10(40)	6/10(60)	4/10(40)
Flaring of nasal	1		2/4(50)	2/4(50)	1/2(50)	1/2(50)
Stridor	1		4/7(57)	3/7(43)	4/5(80)	1/5(20)
Other			Spo2
Severe respiratory distress(1)	1
wheezing(1)	1
Composite indicator of proportion of children with cough and DIB adequately assessed.	14/21(67)		13/19(68)		12/16(75)
A composite indicator of correct documentation ,classification, and treatment appropriate to the severity classification for children with pneumonia.†	-		9/18(50)		6/15(40)
Composite indicator of correct documentation, classification, and treatment appropriate to classification for children with asthma.	-		9/16(56)		10/15(67)

## Sheet: Fever
Go back to introduction
Fever/Malaria
Local Panel
	Round 1		Round 2
Clinical signs to be monitored	in addition to composite	instead of composite	in addition to composite	instead of composite
Acidotic breathing	11/12(92)	1/12(8)	6/7(86)	1/7(14)
Pallor	13/13(100)		8/8(100)
Ability to drink	13/14(93)	1/14(7)	8/9(89)	1/9(11)
AVPU	12/13(92)	1/13(8)	7/8(88)	1/8(12)
Others
Vomiting	1
Composite indicator of proportion of children with fever adequately assessed	12/16(75)		8/11(73)
Composite indicator of correct documentation, classification, and treatment for children with malaria.	11/16(69)		7/11(69)
International Panel
	Round 1		Round 2		Round 3
Clinical signs to be monitored	in addition to composite	instead of composite	in addition to composite	instead of composite	in addition to composite	instead of composite
Acidotic breathing	5/8(63)	3/8(37)	6/9(67)	3/9(33)	4/7(57)	3/7(42)
Pallor	5/9(56)	4/9(44)	6/9(67)	3/9(33)	4/7(57)	3/7(42)
Ability to drink	5/9(56)	4/9(44)	7/10(70)	3/10(30)	4/7(57)	3/7(42)
AVPU	7/11(64)	4/11(36)	9/13(69)	4/13(31)	6/9(67)	3/9(33)
				spo2
				blood sugar	1	1
Composite indicator of proportion of children with fever adequately assessed	15/21(71)		14/19(74)		13/16(81)
Composite indicator of correct documentation, classification, and treatment for children with malaria.			12/18(67)		10/15(67)

## Sheet: Dehydration
Go back to introduction
Dehydration
Local Panel			n/N(%)
	Round 1		Round 2
Clinical signs to be monitored	in addition to composite	instead of composite	in addition to composite	instead of composite
Sunken eyes	6/13(46)	7/13(53)	5/8(63)	3/8(38)
Skin turgor	5/13(38)	8/13(62)	4/8(50)	4/8(50)
Ability to drink	7/16(44)	9/16(56)	6/5(55)	5/11(45)
AVPU	6/15(40)	9/15(60)	5/10(50)	5/10(50)
Irritability	5/9(56)	4/9(44)	3/5(60)	2/5(40)
Capillary refill	8/15(53)	7/15(47)	5/10(50)	5/10(50)
Nutritional status	1	-
Temperature gradient	6/13(46)	7/13(54)	4/9(44)	5/9(56)
Shock	-	-
Pulse volume	7/15(47)	8/15(53)	5/10(50)	5/10(50)
Acidotic breathing	9/14(64)	5/14(36)	6/9(67)	3/9(33)
Peripheral pulses	-	-
Composite indicator of proportion of children with diarrhoea and dehydration adequately assessed.	11/15(73)		7/10(70)
International Panel			n/N(%)
	Round 1		Round 2		Round 3
Clinical signs to be monitored	in addition to composite	instead of composite	in addition to composite	instead of composite	in addition to composite	instead of composite
Sunken eyes	2/6(33)	4/6(67)	0(0)	12/12(100)	1/10(10)	9/10(90)
Skin turgor	2/7(28)	5/7(71)	2/13(15)	11/13(85)	1/11(9)	10/11(91)
Ability to drink	3/8(37)	5/8(63)	2/14(14)	12/14(86)	1/11(9)	10/11(91)
AVPU	5/10(50)	5/10(50)	6/16(38)	10/16(62)	2/13(15)	11/13(85)
Irritability	4/6(67)	2/6(33)	1/8(13)	7/8(88)	5(100)
Others		5	7/14(50)	7/14(50)	2/11(18)	9/11(82)
Capillary refill		1	-	-	-	-
Nutritional status		1	3/6(50)	3/6(50)	-	3(100)
Temperature gradient		1		-	-	-
Shock		1	1/8(13)	7/8(88)	1/6(17)	5/6(83)
Pulse volume		1	3/10(30)	7/10(70)	-	5(100)
Acidotic breathing		1	1/8(13)	7/8(88)	1/6(17)	5/6(83)
Peripheral pulses
Urine output				1	-	2(100)
severenalnutrition				1	-	5(100)
Composite indicator of proportion of children with diarrhoea and dehydration adequately assessed.	15/21(71)		14/19(74)		12/16(75)

## Sheet: Neonate
Go back to introduction
Neonates
local Panel Clinical signs
			n/N(%)
		Round 1		Round 2
Clinical signs to be monitored		in addition to composite	instead of composite	in addition to composite	instead of composite
Fever		10/14(71)	4/10(29)	8/10(80)	2/10(20)
Apnoeas		10/14(71)	4/10(29)	8/9(88)	1/9(11)
Convulsions		5/10(50)	5/10(50)	3/5(60)	2/5(40)
Fits		5/11(45)	6/11(55)	3/6(50)	3/6(50)
Abnormal movements		8/12(67)	4/12(33)	6/8(75)	2/8(25)
Inability to feed		10/14(71)	10/14(71)	8/9(88)	1/9(11)
Vomiting eveything		7/10(70)	3/10(30)	5/6(83)	1/6(16)
High pitched cry		5/11(45)	6/11(55)	4/6(66)	2/6(33)
Respiratory distress		9/14(64)	5/14(35)	7/9(78)	2/9(22)
Temperature >390C		10/14(71)	10/14(71)	8/9(88)	1/9(11)
Cyanosis		8/13(62)	5/13(38)	6/8(75)	2/8(25)
Indrawing		8/13(62)	5/13(38)	6/8(75)	2/8(25)
Grunting		8/13(62)	5/13(38)	6/8(75)	2/8(25)
Capillary refill		9/14(64)	5/14(35)	7/9(78)	2/9(22)
Palor		8/14(57)	6/14(42)	6/9(67)	3/9(33)
Skin pinch		5/11(45)	6/11(55)	3/6(50)	3/6(50)
Floppy		9/13(69)	4/13(31)	7/8(88)	1/8(12)
No movement on stimulation		6/12(50)	6/12(50)	5/7(71)	2/7(29)
Agreement that the listed signs are the most appropriate key set		-		1
Composite indicator of proportion of sick neonates adequately assessed.		5/11(53)		5/11(53)
				n/N(%)
International Panel
		Round 1		Round 2		Round 3
		in addition to composite	instead of composite	in addition to composite	instead of composite	in addition to composite	instead of composite
Fever		6/9(67)	3/9(33)	8/9(89)	1/9(11)	7/10(70)	3/10(30)
Apnoeas		7/13(54)	6/13(46)	9/12(75)	3/12(25)	7/11(64)	4/11(36)
Convulsions		6/10(60)	4/10(40)	9/12(75)	3/12(25)	8/10(80)	2/10(20)
Fits		6/11(56)	5/11(45)	8/9(89)	1/9(11)	6/8(75)	2/8(25)
Abnormal movements		5/7(71)	2/7(29)	6/7(86)	1/7(14)	5/6(83)	1/6(17)
Inability to feed		6/12(50)	6/12(50)	10/13(77)	3/13(23)	9/12(75)	3/12(25)
Vomiting eveything		5/7(71)	2/7(29)	7/8(88)	1/8(12)	6/7(86)	1/7(14)
High pitched cry		4/5(80)	1/5(20)	5(100)	-	5(100)	-
Respiratory distress		5/11(45)	6/11(55)	10/14(71)	4/14(29)	10/13(77)	3/13(23)
Temperature >390C		7/12(58)	5/12(42)	11/14(79)	3/14(21)	10/12(83)	2/12(17)
Cyanosis		5/8(63)	3/8(37)	7/9(79)	2/9(22)	6/9(67)	3/9(33)
Indrawing		6/11(56)	5/11(45)	9/12(75)	3/12(25)	9/12(75)	3/12(25)
Grunting		5/10(50)	5/10(50)	7/10(70)	3/10(30)	5/8(63)	3/8(38)
Capillary refill		5/11(45)	6/11(55)	7/10(70)	3/10(30)	6/9(67)	3/9(33)
Palor		7/8(88)	1/8(12)	8(100)	-	6(100)	-
Skin pinch		4/9(44)	5/9(56)	5/6(83)	1/6(17)	5/7(71)	2/7(29)
Floppy		6/11(56)	5/11(45)	10/12(83)	2/12(17)	8/10(80)	2/10(20)
No movement on stimulation		-	-	6/8(75)	2/8(25)	7/8(87)	1/8(13)
Agreement that the listed signs are the most appropriate key set				11/14(79)		12/14(86)
Composite indicator of proportion of sick neonates adequately assessed.				12/19(63)		13/16(81)

## Sheet: Oxgen_bvm
Go back to introduction
	Local		International
	Round 1	Round 2	Round 1	Round 2	Round 3
Composite of the availability of a combined oxygen administration system including source and delivery system.	11/15(73)	8/11(73)	20/21(95)	18/18(100)
Oxygen source	5/16(31)	8/11(73)	0	0
Tubing	5/16(31)	8/11(73)	0	0
Catheter	5/16(31)	8/11(73)	0	0
Prongs	4/16(25)	9/11(82)	0	0
Masks	13/16(81)	9/11(82)	0	0
Appropriate flow regulators	4/16(25)	8/11(73)	0	0
Composite of the availability of a working BVM device inclding the bag , valve and mask components	15/16(94)	10/11(91)	17/21(81)	17/19(90)
BVM devices size 500mls	1/16(6)	10/11(91)	20/21(95)	0
BVM devices size 1750mls	1/16(6)	0	20/21(95)	17/19(90)
Mask size 1	0	0	19/21(90)	18/19(95)
Mask size 2	0	0	19/21(90)	17/19(90)
Mask size 3	1/16(6)	10/11(91)	19/21(90)	18/19(95)
Mask size 4	1/16(6)	10/11(91)	20/21(95)	17/19(90)

## Sheet: Other questions
Go back to introduction
Local
Local	International n/N(%)	Local n/N(%)
An overall indicator vs specific indicators on HIV testing for children with pneumonia or malnutrition		8/8(100)
Propotion of experts agree that a drug dose within a range of ± 20% of the WHO or local guidelines dose for weight is acceptable	14/15(93)	7/11(64)
The ability of a laboratory to perform laboratory tests has an important influence on the outcomes of hospital care for sick infants and children
Prevelances of HIV for which universal testing should be done for children with severe or very severe pneumonia
0.01	3/17(18)	2/14(14)
0.03	4/17(18)	8/14(57)
0.05	7/17(24)	4/14(29)
0.1	3/17(41)	-
	International panel				Local panel
The ability of a laboratory to perform laboratory tests has an important influence on the outcomes of hospital care for sick infants and children(median scores and IQR in brackets; rated on a 9 point likert scale)	Round 1(n=21)	Round 2=19	Round 3=16		Round 1	Round 2
Blood glucose(bedside)	9(1)	9(0)	9(0)		8.5(3)	8(2)
Haemoglobin (or full blood count)	9(1)	9(1)	9(0.5)		7(3.5)	7(1)
Microscopy or rapid diagnostic test(RTD) for malarial parasites (where disease endemic)	9(1)	9(0)	9(0)		7(4)	7(3)
CSF microscopy	9(1)	9(1)	9(1)		7(3)	7(2)
Urine microscopy / urinalysis	8(2)	8(2)	8(1.5)		7(4)	7(4)
Blood grouping and crossmatch	9(1)	9(1)	9(1)		9(1)	9(1)
HIV serology	9(1)	9(1)	9(1)		7(3.5)	7(3)
Bilirubin	7(3)	7(3)	7(2.5)		8(2)	8(2)
